# Supplementary material for: Ellipse packing in two-dimensional cell tessellation: a theoretical explanation for Lewis’s law and Aboav-Weaire’s law
Source: PeerJ. 2019 May 15;7:e6933. doi: 10.7717/peerj.6933 (PMC6525589; doi:10.7717/peerj.6933)
Supplement: Supplemental Information 1 [file peerj-07-6933-s001.txt]

# XY: coordinates of vertices of polygon with more than 4 edges
# ParGini: initial parameter vector c(coordinates of cell center(1:2), semi-major-axis, semi-minor-axis, Angle) 

library(conicfit)
XY <- matrix(c(540.0, 980.0,649.0, 966.0,681.0, 1042.0,597.0, 1063.0,536.0, 1062.0,520.0, 1044.0),,2,byrow=TRUE) 
ParGini <- matrix(c(587.2, 1026.3,80,60,0),ncol=1) 
LambdaIni=0.1 
fit.ellipseLMG(XY,ParGini,LambdaIni)


# Plot fitted ellipse

library(conicfit)
library(conics)
XY <- matrix(c(540.0, 980.0,649.0, 966.0,681.0, 1042.0,597.0, 1063.0,536.0, 1062.0,520.0, 1044.0),,2,byrow=TRUE) 
ParGini <- matrix(c(587.2, 1026.3,80,60,0),ncol=1) 
LambdaIni=0.1 
G <- fit.ellipseLMG(XY,ParGini,LambdaIni)
A <- GtoA(G[[1]])
v <- c(A)
conicPlot(v, asp=1)
points(XY[,1],XY[,2],col = "blue")


# XY: coordinates of 4 vertices of 4-gons and 4 midpoints
# ParGini: initial parameter vector c(coordinates of cell center(1:2), semi-major-axis, semi-minor-axis, Angle) 

library(conicfit)
XY <- matrix(c(697,456.00,760.00,411.00,842.00,467.00,752.00,561,728.50,433.50, 801.0,439,797.0,514,724.5,508.5),,2,byrow=TRUE) 
ParGini <- matrix(c(763.30,473.80,80,60,0),ncol=1) 
LambdaIni=0.1 
G <- fit.ellipseLMG(XY,ParGini,LambdaIni)
XY <- matrix(c(697,456.00,760.00,411.00,842.00,467.00,752.00,561),,2,byrow=TRUE) 
ParGini <- matrix(c(G[[1]]),ncol=1) 
fit.ellipseLMG(XY,ParGini,LambdaIni)


# Plot fitted ellipse

library(conicfit)
library(conics)
XY <- matrix(c(697,456.00,760.00,411.00,842.00,467.00,752.00,561,728.50,433.50, 801.0,439,797.0,514,724.5,508.5),,2,byrow=TRUE) 
ParGini <- matrix(c(763.30,473.80,80,60,0),ncol=1) 
LambdaIni=0.1 
G <- fit.ellipseLMG(XY,ParGini,LambdaIni)
XY <- matrix(c(697,456.00,760.00,411.00,842.00,467.00,752.00,561),,2,byrow=TRUE) 
ParGini <- matrix(c(G[[1]]),ncol=1) 
G <- fit.ellipseLMG(XY,ParGini,LambdaIni)
A <- GtoA(G[[1]])
v <- c(A)
conicPlot(v, asp=1)
points(XY[,1],XY[,2],col = "blue")
