# Supplementary material for: Ellipse packing in two-dimensional cell tessellation: a theoretical explanation for Lewis’s law and Aboav-Weaire’s law
Source: PeerJ. 2019 May 15;7:e6933. doi: 10.7717/peerj.6933 (PMC6525589; doi:10.7717/peerj.6933)
Supplement: Data S2 [file peerj-07-6933-s003.xlsx]

## Sheet: raw
0611 thallus1									0611 thallus3									0611 thallus4									0611 thallus5									0611 thallus6									0612 thallus1
area of polygonal cell (μm2)	number of edge	Ellipse semi-major-axis (μm)	Ellipse semi-minor-axis (μm)	minor/major axis	Area of ellipse (μm2)	max inscribed polygon (μm2)	polygonal cell/max inscribed polygon		area of polygonal cell (μm2)	number of edge	Ellipse semi-major-axis (μm)	Ellipse semi-minor-axis (μm)	minor/major axis	Area of ellipse (μm2)	max inscribed polygon (μm2)	polygonal cell/max inscribed polygon		area of polygonal cell (μm2)	number of edge	Ellipse semi-major-axis (μm)	Ellipse semi-minor-axis (μm)	minor/major axis	Area of ellipse (μm2)	max inscribed polygon (μm2)	polygonal cell/max inscribed polygon		area of polygonal cell (μm2)	number of edge	Ellipse semi-major-axis (μm)	Ellipse semi-minor-axis (μm)	minor/major axis	Area of ellipse (μm2)	max inscribed polygon (μm2)	polygonal cell/max inscribed polygon		area of polygonal cell (μm2)	number of edge	Ellipse semi-major-axis (μm)	Ellipse semi-minor-axis (μm)	minor/major axis	Area of ellipse (μm2)	max inscribed polygon (μm2)	polygonal cell/max inscribed polygon		area of polygonal cell (μm2)	number of edge	Ellipse semi-major-axis (μm)	Ellipse semi-minor-axis (μm)	minor/major axis
492.438	4	17.9616	13.7292	0.764364	774.71	493.196	0.998463		710.5	4	25.3254	15.5823	0.615282	1239.76	789.253	0.900218		648.188	4	21.3926	15.5903	0.728771	1047.78	667.035	0.971744		529.688	4	20.8575	12.7937	0.613386	838.319	533.69	0.9925		839.188	5	30.9336	15.3562	0.496423	1492.33	1129.43	0.743016		449.344	4	17.6982	15.4124	0.870845
592.875	4	17.9645	16.7005	0.929641	942.525	600.03	0.988075		645.75	4	20.4637	16.2221	0.792728	1042.9	663.928	0.97262		699	5	22.451	16.5358	0.736529	1166.3	882.685	0.791902		431.062	4	16.407	13.2717	0.808906	684.076	435.496	0.989819		604.969	5	18.5274	14.7494	0.796086	858.494	649.731	0.931106		608.438	5	16.9643	15.9982	0.943053
303.938	4	14.5157	11.823	0.814495	539.157	343.238	0.8855		484.344	4	18.8352	13.9853	0.742509	827.548	526.833	0.919349		586.938	5	18.5705	15.4164	0.830152	899.406	680.695	0.862263		707	4	23.9414	15.1404	0.632395	1138.77	724.964	0.97522		827.656	5	22.9725	16.4898	0.717806	1190.07	900.676	0.918927		630.531	5	16.6676	16.1688	0.97007
427.188	4	18.3472	14.5873	0.795069	840.803	535.272	0.798076		876.188	5	24.5089	16.7399	0.683013	1288.92	975.489	0.898203		573.562	5	19.7566	13.6977	0.693322	850.178	643.438	0.891403		683.688	5	20.0518	16.7721	0.836439	1056.56	799.629	0.855006		554.375	5	17.4246	14.3204	0.821852	783.911	593.285	0.934416		573.031	5	17.9064	14.9469	0.834723
711.188	5	19.7463	17.4731	0.88488	1083.94	820.356	0.866926		795.969	5	20.4194	18.1764	0.890154	1166	882.461	0.901988		636.188	5	21.3493	17.4583	0.817746	1170.94	886.201	0.717882		839.344	5	23.8641	18.5514	0.777376	1390.82	1052.61	0.797395		716.812	6	18.659	15.4278	0.826831	904.363	747.902	0.958431		623.125	5	19.8585	14.5365	0.732003
511.312	5	17.3603	14.8365	0.854625	809.171	612.402	0.834929		501.531	5	18.4439	13.8743	0.752242	803.923	608.43	0.824303		645.344	5	20.4599	16.046	0.784264	1031.38	780.578	0.826751		879.406	5	23.2466	18.4006	0.791541	1343.82	1017.04	0.864673		721.156	6	18.9956	15.768	0.830089	940.978	778.182	0.926719		702.594	5	18.067	17.0084	0.94141
548.188	5	30.4494	14.8062	0.486256	1416.35	1071.93	0.511401		604.531	5	16.8344	16.3467	0.971028	864.526	654.297	0.923941		544.531	5	17.5872	17.2084	0.978463	950.797	719.588	0.756726		569.781	5	20.2191	14.4168	0.713026	915.756	693.069	0.822114		655.906	6	18.6861	15.8295	0.847128	929.253	768.486	0.853504		421.688	5	14.3566	13.2326	0.921708
543.812	5	17.592	14.5282	0.825841	802.93	607.679	0.894901		739.312	5	22.3175	14.8484	0.665324	1041.06	787.899	0.938334		611.219	5	19.2065	14.1053	0.734402	851.098	644.134	0.9489		647.188	5	20.5335	13.5851	0.661608	876.347	663.243	0.975793		489	6	17.4501	13.0576	0.748284	715.83	591.986	0.826033		370.219	5	14.344	11.9715	0.834598
613.594	5	19.8261	14.0962	0.71099	877.991	664.487	0.92341		522.281	5	21.6893	16.9605	0.781974	1155.67	874.641	0.597138		586.188	5	20.8628	14.1614	0.678788	928.175	702.467	0.834469		746.875	5	22.6134	16.0418	0.709395	1139.65	862.514	0.865928		817.344	6	23.4704	15.515	0.661046	1143.99	946.074	0.863932		386.406	5	17.2295	12.3504	0.716815
596.344	5	17.105	16.4926	0.9642	886.262	670.747	0.889074		498.938	5	21.8044	15.1372	0.694226	1036.9	784.756	0.635787		606.281	5	20.0906	16.4762	0.820097	1039.92	787.039	0.770332		794.594	5	24.6873	14.7666	0.598145	1145.26	866.766	0.916734		675.438	6	18.0377	15.8211	0.877111	896.532	741.426	0.910998		453.469	5	16.38	12.5744	0.767668
722.656	5	20.5618	15.9778	0.777065	1032.12	781.133	0.925138		628	5	19.6209	14.7111	0.749765	906.802	686.292	0.915062		645.406	5	19.329	17.3341	0.896794	1052.6	796.633	0.810168		467.5	5	16.9007	12.2189	0.72298	648.761	491	0.952139		792.156	6	18.84	18.0614	0.958673	1069.01	884.065	0.896038		564.219	5	17.4723	14.8852	0.851933
637.312	5	17.3216	15.8622	0.915747	863.177	653.276	0.975564		823.875	5	19.3655	18.6552	0.963321	1134.95	858.96	0.959154		636.5	5	18.0142	15.7434	0.873944	890.974	674.313	0.943924		527.938	5	22.5153	11.9678	0.531541	846.53	640.677	0.824031		533.688	6	16.9239	13.3388	0.788164	709.199	586.503	0.909949		527.938	5	15.8371	14.7542	0.931624
733.438	5	20.5964	15.7466	0.76453	1018.89	771.122	0.95113		647.375	5	19.8999	16.6856	0.838476	1043.14	789.479	0.820003		725.625	6	19.4711	16.4311	0.84387	1005.09	831.204	0.872981		740.969	5	19.8562	16.0538	0.808503	1001.44	757.916	0.97764		489.438	6	20.3418	10.8703	0.53438	694.671	574.488	0.851954		460.75	5	15.0504	13.8298	0.918896
876.875	6	22.969	16.6874	0.726519	1204.15	995.822	0.880554		576.75	5	17.7668	14.8638	0.836606	829.642	627.895	0.918545		598.875	6	18.2777	15.2091	0.832115	873.323	722.233	0.8292		660.625	5	19.4835	17.0405	0.874613	1043.03	789.395	0.836875		607.938	6	19.3475	13.3416	0.68958	810.929	670.633	0.906513		418.438	5	14.1592	13.1772	0.930643
853.031	6	19.3648	17.4126	0.899188	1059.31	876.046	0.973729		645.375	5	18.8185	14.9798	0.796015	885.606	670.25	0.962886		797.094	6	20.5788	17.4097	0.846	1125.54	930.811	0.856343		700.938	5	21.2794	14.9836	0.704135	1001.67	758.091	0.924609		535.406	6	16.3543	13.0826	0.799947	672.163	555.874	0.963179		430	5	14.1984	13.2774	0.935136
833.875	6	22.4083	15.8148	0.705756	1113.32	920.712	0.905685		489.938	5	16.9515	13.9296	0.821737	741.817	561.427	0.872665		844.375	6	21.0292	18.2199	0.866409	1203.7	995.45	0.848234		668.438	5	21.3377	19.4659	0.912278	1304.89	987.575	0.676847		442.969	6	13.9392	13.5935	0.975203	595.276	492.289	0.899814		464.375	5	15.4857	14.9752	0.967031
631.438	6	18.2176	15.0495	0.826093	861.316	712.303	0.886474		1184.62	6	26.9373	17.4643	0.648333	1477.94	1222.24	0.969221		854.625	6	22.5667	15.8034	0.700294	1120.39	926.552	0.922371		648.156	5	21.9668	13.9069	0.633087	959.722	726.343	0.892355		618.625	6	17.1745	15.044	0.875948	811.706	671.275	0.921567		463.938	5	15.6413	13.2521	0.847248
557.594	6	18.2944	12.5774	0.6875	722.866	597.806	0.932734		1120.81	6	26.6749	18.6251	0.698227	1560.81	1290.78	0.868321		882.562	6	27.2788	15.2687	0.559729	1308.51	1082.13	0.815578		455.281	5	16.8916	12.4008	0.734139	658.069	498.044	0.914138		772.375	6	19.4587	16.5749	0.851796	1013.25	837.948	0.921746		401.031	5	17.355	13.3319	0.768188
808.875	6	18.7502	17.4817	0.932348	1029.77	851.615	0.949813		885.688	6	20.5572	18.6988	0.909598	1207.61	998.683	0.886856		652.406	6	17.3011	16.7766	0.969688	911.859	754.101	0.865144		745.844	5	20.6831	16.8748	0.815873	1096.49	829.852	0.898767		667.562	6	18.1273	15.126	0.834434	861.406	712.377	0.937091		519.375	5	16.1257	14.2471	0.883504
688.062	6	17.7781	15.7971	0.888574	882.291	729.649	0.943005		578.969	6	17.7529	14.0409	0.790906	783.095	647.615	0.894002		797.375	6	19.5053	18.6868	0.958038	1145.09	946.98	0.842018		876.75	6	23.3547	17.3604	0.743336	1273.75	1053.38	0.832318		664.188	6	18.4316	14.9905	0.813305	868.014	717.842	0.925256		492.75	5	16.0333	14.5411	0.90693
730.719	6	20.4046	14.6694	0.718923	940.351	777.664	0.939633		612.75	6	16.0394	15.053	0.938502	758.506	627.279	0.976838		772.75	6	22.8398	13.948	0.610686	1000.81	827.667	0.933648		813	6	28.1698	16.5636	0.587992	1465.85	1212.24	0.670657		763.562	6	19.3602	18.0897	0.934374	1100.25	909.899	0.839172		685.625	5	24.446	13.1796	0.539131
736	6	19.935	15.1898	0.761965	951.298	786.717	0.935533		1016.47	6	24.6598	16.9302	0.686549	1311.6	1084.68	0.937112		924.688	6	28.9567	13.5616	0.468342	1233.7	1020.26	0.906322		911.938	6	20.9232	17.6092	0.841611	1157.49	957.239	0.952675		796.281	6	21.0124	16.0375	0.76324	1058.67	875.513	0.909503		753.25	5	24.1741	16.254	0.672374
724.594	6	21.0729	13.9908	0.663927	926.227	765.983	0.945965		959.344	6	24.7803	16.2069	0.654022	1261.7	1043.42	0.919426		574.188	6	18.0889	13.3678	0.739006	759.663	628.237	0.913967		810.188	6	22.9101	14.02	0.611955	1009.08	834.499	0.970866		677.438	6	17.3367	16.9927	0.980161	925.503	765.385	0.885094		597.094	5	16.943	16.0332	0.946301
602.594	6	18.0098	13.7104	0.761273	775.727	641.521	0.93932		669.25	6	18.5372	14.5104	0.782772	845.036	698.839	0.95766		564.188	6	20.1655	13.5693	0.672895	859.639	710.916	0.793607		581.844	6	19.1634	17.6358	0.920287	1061.74	878.052	0.662653		794.156	6	22.8186	14.7069	0.644514	1054.29	871.888	0.910846		487.125	5	16.178	14.6977	0.908502
672.281	6	17.4474	16.6018	0.951535	909.985	752.552	0.893336		665.625	6	20.608	14.1497	0.686609	916.077	757.59	0.878608		726.594	6	18.6502	16.6905	0.894924	977.922	808.735	0.898432		532.781	6	25.7816	11.3662	0.440865	920.608	761.337	0.699797		867.094	6	21.8413	16.7713	0.767869	1150.79	951.694	0.911105		383.062	5	15.1871	11.0916	0.730333
814.125	6	21.1251	15.8123	0.748506	1049.41	867.855	0.938089		742.125	6	20.355	15.4884	0.760914	990.436	819.084	0.906043		657.812	6	19.7097	13.4167	0.680716	830.763	687.035	0.957465		797.562	6	24.9866	13.5002	0.540297	1059.73	876.393	0.910052		701.125	6	18.9068	15.4325	0.816239	916.652	758.065	0.924888		553.375	5	20.1629	14.1746	0.703003
707.375	6	19.6375	14.5394	0.740389	896.978	741.795	0.953599		675.938	6	18.979	15.0923	0.795211	899.873	744.189	0.908288		746.656	6	19.6544	15.8515	0.806515	978.768	809.434	0.922442		646.281	6	19.1727	14.3162	0.746697	862.307	713.122	0.90627		605.812	6	16.6812	14.2646	0.855133	747.546	618.215	0.979938		565.75	5	16.3372	14.8195	0.907104
537.531	6	16.7212	13.4828	0.806329	708.269	585.734	0.917706		752.5	6	20.2389	16.1695	0.79893	1028.1	850.229	0.885055		563.969	6	18.0873	12.4818	0.690086	709.253	586.547	0.961506		816.781	6	19.305	17.1	0.885783	1037.09	857.667	0.952329		681	6	18.0865	16.0881	0.889511	914.131	755.981	0.900817		422.781	5	15.1859	12.6479	0.832868
668.75	6	19.7335	13.7429	0.696428	851.987	704.588	0.949136		688.562	6	17.7149	17.1677	0.969108	955.433	790.137	0.871448		551.312	6	18.6709	12.1729	0.651971	714.019	590.489	0.933654		702.469	6	18.4664	16.9588	0.918358	983.846	813.634	0.863372		651.938	6	16.9504	15.515	0.915319	826.193	683.256	0.954163		637.031	5	17.7227	16.6229	0.937946
836.875	6	21.4556	15.9374	0.742809	1074.26	888.404	0.941999		691.375	6	20.3832	15.7288	0.771652	1007.2	832.95	0.830032		591.531	6	18.3734	14.0976	0.767281	813.736	672.955	0.879006		860.906	6	22.4717	15.7538	0.701054	1112.17	919.759	0.936013		493.781	6	14.8151	14.0531	0.948565	654.076	540.917	0.91286		476.656	5	15.6095	13.7002	0.877683
746.969	6	18.5306	16.0009	0.863488	931.502	770.346	0.969654		731.812	6	19.4857	15.9647	0.819308	977.297	808.218	0.905464		782.312	6	20.7347	15.7639	0.76027	1026.86	849.207	0.921227		711.906	6	19.7517	15.2344	0.771296	945.323	781.776	0.910627		548.656	6	15.5341	14.4781	0.932025	706.557	584.318	0.938968		651.5	5	18.9705	15.6827	0.826686
522.312	6	17.2608	12.6323	0.731845	685.003	566.493	0.922011		790.156	6	26.3963	12.2569	0.464343	1016.42	840.573	0.940021		638.562	6	20.0627	15.3396	0.764584	966.834	799.566	0.798637		677.844	6	21.2315	12.9525	0.610059	863.939	714.472	0.948734		574.5	6	15.8268	14.6785	0.927445	729.838	603.571	0.951835		684.281	5	22.0396	14.5131	0.6585
573.375	6	16.8908	15.592	0.92311	827.375	684.233	0.837982		718.031	6	17.6673	16.8112	0.951541	933.078	771.65	0.930515		647.812	6	20.0608	13.3905	0.667494	843.91	697.908	0.928221		611.656	6	17.4571	15.2587	0.874069	836.832	692.054	0.883827		628.125	6	16.7767	14.9918	0.893608	790.152	653.45	0.961244		661.031	5	21.5807	13.7417	0.636761
681.094	6	18.8959	16.3366	0.864554	969.793	802.013	0.849231		741.125	6	18.4442	18.0238	0.977208	1044.38	863.693	0.858089		631.469	6	17.3164	14.7478	0.851665	802.299	663.496	0.95173		617.156	6	20.016	14.6505	0.731938	921.254	761.871	0.810053		571.406	6	17.7312	13.118	0.739825	730.724	604.304	0.945561		689.312	5	18.6018	16.7986	0.903064
568	6	16.0265	14.0063	0.873946	705.2	583.196	0.973944		664.469	6	20.2015	15.4498	0.764784	980.522	810.885	0.819436		563.469	6	17.1534	13.6084	0.793333	733.344	606.471	0.929095		685.938	6	21.0126	14.0763	0.669898	929.219	768.458	0.892615		714.188	6	21.0645	13.2518	0.629104	876.952	725.233	0.984769		577.281	5	21.2438	12.474	0.587181
697.375	6	18.8948	14.7871	0.7826	877.761	725.903	0.9607		729.062	6	18.2578	17.0201	0.932213	976.249	807.351	0.90303		586.875	6	19.8707	14.8064	0.745139	924.303	764.392	0.767767		641.469	6	21.2233	13.5768	0.639711	905.23	748.619	0.856869		579.5	7	18.0964	15.1177	0.835398	859.468	748.62	0.774091		533.094	5	16.0309	15.0874	0.941145
665.781	6	18.6211	14.5517	0.78146	851.274	703.998	0.945715		536.031	6	16.8115	14.8613	0.883999	784.898	649.105	0.8258		607.562	6	16.8213	15.5925	0.926952	823.994	681.437	0.89159		575.656	6	19.1392	14.0246	0.732769	843.268	697.377	0.825459		880.188	7	21.1628	16.4467	0.777152	1093.45	952.427	0.924153		573.094	5	20.3461	14.2891	0.702301
677.844	6	20.8277	14.0546	0.674804	919.622	760.521	0.891289		695.688	6	19.2295	15.1416	0.787417	914.726	756.472	0.919647		690.156	6	20.4101	13.4758	0.660253	864.072	714.582	0.965818		513.219	6	16.4403	13.5245	0.822646	698.524	577.674	0.888422		457.938	7	15.9651	11.209	0.702093	562.199	489.69	0.935158		699.844	6	18.3743	15.1112	0.822412
804.531	6	22.6121	14.1997	0.627969	1008.71	834.2	0.964435		684.25	6	24.3473	13.8164	0.56747	1056.8	873.969	0.782922		499.688	6	14.9758	14.6971	0.981393	691.47	571.841	0.873823		411.188	6	14.4748	12.534	0.865924	569.97	471.361	0.87234		639.281	7	18.6776	15.226	0.8152	893.422	778.194	0.821494		509.656	6	15.8409	13.3501	0.842762
713	6	20.4103	14.141	0.692836	906.732	749.862	0.950842		682.062	6	17.9147	15.6449	0.873302	880.504	728.171	0.93668		541.438	6	18.4626	12.2933	0.665846	713.035	589.675	0.918197		521.375	6	15.5456	13.2063	0.849522	644.966	533.383	0.977487		542.812	7	18.4589	12.2638	0.664384	711.178	619.455	0.876274		408.594	6	14.1835	11.3594	0.800888
470.219	6	16.8633	11.8128	0.700501	625.811	517.542	0.908562		714.406	6	18.5522	15.8789	0.855905	925.481	765.367	0.933417		518.594	6	15.5124	13.629	0.878588	664.192	549.282	0.94413		725.938	6	17.7791	16.6621	0.937172	930.659	769.649	0.943206		831.344	7	23.8879	13.179	0.5517	989.029	861.471	0.965029		628.875	6	17.3945	14.8164	0.85179
711.844	6	20.5154	14.1342	0.688959	910.965	753.362	0.944889		778.219	6	19.0591	17.5793	0.922356	1052.58	870.473	0.894019		790.938	6	22.1547	14.992	0.676696	1043.46	862.933	0.916568		677.906	6	17.9892	16.3883	0.911006	926.181	765.945	0.885058		536.656	7	15.3285	13.4415	0.876898	647.29	563.807	0.951844		716.625	6	19.5684	15.6649	0.800519
669.219	6	19.0848	15.0148	0.786738	900.237	744.49	0.898896		696.094	6	21.0706	13.2884	0.630664	879.631	727.449	0.956897		772.438	6	19.7935	16.1163	0.814224	1002.16	828.78	0.932017		660.625	6	18.1077	15.7649	0.870619	896.822	741.666	0.890731		722.125	7	19.0223	14.5229	0.763466	867.894	755.959	0.955244		635.281	6	18.0872	14.418	0.797137
600.312	6	17.5063	13.9646	0.797687	768.022	635.149	0.945152		653.469	6	16.8725	16.1063	0.954591	853.742	706.039	0.925542		683.719	6	18.4157	14.7451	0.800681	853.076	705.488	0.969142		595.75	6	17.6793	15.9162	0.900275	884.002	731.064	0.814909		770.75	7	19.7113	15.4608	0.784365	957.407	833.927	0.924242		619.562	6	17.7932	14.8879	0.836716
813.844	6	20.3055	16.0705	0.791435	1025.16	847.8	0.959948		697.938	6	17.8745	16.709	0.934795	938.287	775.957	0.899454		812.25	6	22.8404	15.2922	0.669522	1097.3	907.456	0.895084		616.656	6	19.339	13.4347	0.694694	816.225	675.013	0.913547		573.625	7	16.6791	14.5825	0.874298	764.107	665.557	0.861872		640.156	6	16.586	15.2609	0.920108
626.969	6	16.5143	15.6706	0.948912	813.01	672.354	0.932498		878.562	6	22.9867	16.0656	0.698907	1160.18	959.458	0.915687		606.438	6	18.1536	15.1268	0.833267	862.696	713.444	0.850014		546.812	6	18.046	12.4152	0.687976	703.855	582.084	0.939405		668.469	7	18.9545	13.4244	0.708247	799.387	696.287	0.960048		478.656	6	15.7822	12.6894	0.804033
612.5	6	16.8418	14.8819	0.883625	787.401	651.176	0.940606		766.062	6	20.8584	15.1514	0.726393	992.849	821.08	0.932994		715.656	6	17.733	16.0565	0.905458	894.507	739.752	0.967428		709.688	6	20.4354	16.2187	0.793659	1041.24	861.096	0.824168		821.219	8	19.7769	17.1469	0.867018	1065.36	959.157	0.856188		467	6	16.1711	12.3183	0.761744
699.062	6	18.9825	14.8672	0.783206	886.613	733.223	0.95341		778.75	6	19.478	18.0471	0.926541	1104.34	913.281	0.852694		527.438	6	18.1046	11.8067	0.652137	671.531	555.352	0.949736		716.25	7	21.7827	13.4032	0.615316	917.215	798.918	0.896525		441.75	8	15.3931	13.1704	0.855607	636.905	573.416	0.770384		692.875	6	18.4095	16.2731	0.883953
789.25	6	22.2873	14.1168	0.633401	988.426	817.422	0.965536		565.688	6	18.2696	13.0787	0.715876	750.661	620.792	0.911236		779	6	20.3393	15.5775	0.765885	995.367	823.162	0.946351		780.719	7	24.8756	13.1911	0.530281	1030.87	897.914	0.869481		996.25	8	21.1508	17.5872	0.831516	1168.62	1052.13	0.946889		659.469	6	19.4253	14.4598	0.744381
716.5	6	18.3037	15.592	0.851848	896.584	741.469	0.966325		525.188	6	16.7746	13.1659	0.784872	693.827	573.79	0.915295		789.344	6	21.2555	17.0437	0.801849	1138.12	941.214	0.838644		966.25	7	26.4013	14.0242	0.531193	1163.2	1013.18	0.953682		941.312	8	24.3006	14.2627	0.586928	1088.85	980.307	0.960222		492.75	6	19.058	13.4614	0.706338
557.281	6	16.2914	14.9619	0.918392	765.763	633.281	0.879991		673.188	6	19.0219	14.709	0.773271	878.997	726.925	0.926076		767.562	7	20.9076	15.1521	0.724717	995.236	866.877	0.885435		697.812	7	19.7479	14.8256	0.750743	919.781	801.153	0.87101											532.875	6	16.1212	13.308	0.825496
750.188	7	19.2097	16.2991	0.848486	983.635	856.772	0.875598		1262	7	26.4707	19.7813	0.747289	1645.01	1432.85	0.880761		957.156	7	23.1275	16.5656	0.716273	1203.61	1048.37	0.912992		725.531	7	18.8858	14.5112	0.768365	860.967	749.925	0.967472											496.375	6	17.076	13.4244	0.786159
829.188	7	19.3804	16.2216	0.837011	987.659	860.277	0.963861		704.531	7	18.6316	15.0578	0.808185	881.377	767.703	0.917713		765.875	7	19.8693	15.4033	0.775229	961.493	837.486	0.914493		1157.09	7	24.1958	18.1678	0.750865	1380.99	1202.88	0.961937											559.594	6	16.0637	14.1999	0.883975
873.625	7	22.9707	14.7581	0.642477	1065.01	927.653	0.941758		789.719	7	22.5178	14.2008	0.630645	1004.59	875.023	0.902512		761.938	7	18.6586	16.3083	0.874036	955.951	832.658	0.915066		665.875	7	19.87	13.2213	0.665391	825.316	718.872	0.926277											494.969	6	17.2559	14.1768	0.821566
569.281	7	15.5349	14.5063	0.933785	707.97	616.661	0.923167		769.75	7	18.2774	16.4295	0.898893	943.385	821.713	0.936763		968.031	7	20.942	18.2085	0.869472	1197.96	1043.45	0.927719		773.031	7	20.4144	15.6696	0.767577	1004.95	875.339	0.883122											701.844	6	18.3882	15.4488	0.840149
818.062	7	19.5674	16.4319	0.83976	1010.11	879.834	0.929792		772.094	7	18.8288	15.7247	0.83514	930.154	810.189	0.95298		587.625	7	18.3329	13.9295	0.759811	802.264	698.793	0.840914		813.438	7	20.8507	15.6543	0.750781	1025.43	893.175	0.910726											747.062	6	18.6051	17.233	0.926255
729.406	7	17.6549	16.4006	0.928956	909.649	792.328	0.920586		609.375	7	17.7236	13.8218	0.779857	769.604	670.345	0.909046		743.344	7	20.4403	13.7632	0.673335	883.807	769.819	0.965608		653.375	7	18.3309	13.4841	0.735592	776.526	676.374	0.965996											665.594	6	19.9843	14.0165	0.701376
826.188	7	24.1596	14.1239	0.584607	1071.99	933.735	0.88482		811.906	7	22.443	13.7407	0.61225	968.812	843.861	0.962133		628.938	7	17.8748	13.8841	0.776742	779.665	679.109	0.926121		869.438	7	21.6964	16.9615	0.781764	1156.12	1007.01	0.863388											612.812	6	18.2797	13.353	0.730479
697.375	7	18.3968	14.8888	0.809317	860.504	749.522	0.930427		757.344	7	19.2027	17.1046	0.890737	1031.87	898.784	0.842631		676.344	7	17.659	14.689	0.831813	814.906	709.805	0.952859		793.625	8	20.7573	16.4672	0.793321	1073.84	966.797	0.82088											661.5	6	20.4031	13.2883	0.651288
783.094	7	19.3337	16.1934	0.837573	983.561	856.707	0.914074		675.875	7	18.6894	15.1354	0.809836	888.665	774.05	0.873167		826.375	7	20.2112	15.6311	0.773385	992.503	864.496	0.955904		907.812	8	22.8595	16.6396	0.727907	1194.98	1075.86	0.8438											717.438	6	21.9129	14.4188	0.658005
928.656	7	20.4914	17.4669	0.852401	1124.44	979.416	0.948173		669.375	7	18.2529	14.1575	0.775633	811.835	707.13	0.946608		802.219	7	19.0929	15.6974	0.822158	941.567	820.129	0.978161		1314.69	9	30.3051	16.2507	0.536238	1547.17	1424.52	0.922901											600.625	6	19.9887	14.3235	0.71658
766.5	7	19.6367	16.5629	0.843468	1021.78	889.996	0.86124		751.062	7	20.2085	14.326	0.70891	909.511	792.208	0.948062		808.094	7	20.7458	14.8706	0.7168	969.192	844.192	0.95724																				705.125	6	18.4001	15.6372	0.849844
573.188	7	16.7009	13.7621	0.82403	722.06	628.934	0.911364		902.656	7	19.4766	18.3608	0.94271	1123.46	978.559	0.922434		806.375	7	21.4692	15.6544	0.729156	1055.85	919.677	0.876803																				770.5	6	18.6477	17.4755	0.937141
581	7	16.466	13.3194	0.808903	689.003	600.14	0.968107		790.562	7	18.8739	16.3011	0.863687	966.561	841.9	0.939022		535.281	7	16.1764	13.5996	0.840704	691.128	601.991	0.889185																				615.438	6	18.4724	13.2686	0.718296
755.875	7	18.9073	15.8155	0.836471	939.425	818.264	0.923755		749.875	7	20.8392	14.1687	0.679907	927.601	807.965	0.928104		767.906	7	21.2692	14.4147	0.677727	963.181	838.956	0.915312																				665.125	6	19.7233	13.8107	0.700221
580.094	7	16.4168	13.9722	0.851093	720.613	627.673	0.924197		668.094	7	16.9883	15.2215	0.895996	812.375	707.6	0.944168		877.781	7	20.1395	16.8879	0.838548	1068.5	930.693	0.943148																				523.438	6	15.8438	13.6806	0.863471
729.25	7	19.5575	15.0162	0.767799	922.62	803.627	0.907449		712	7	17.9617	14.8158	0.824855	836.031	728.205	0.977747		876.844	7	21.4806	16.2649	0.757193	1097.61	956.048	0.917154																				610.438	6	17.5573	16.3613	0.93188
737.812	7	18.7511	16.0579	0.856371	945.948	823.946	0.895463		1238.5	8	23.1854	20.6346	0.889983	1503.01	1353.18	0.91525		1049.28	8	24.7861	16.9558	0.684084	1320.31	1188.7	0.882716																				664.375	6	19.2542	13.8927	0.721542
676.844	7	17.7152	15.3192	0.864747	852.574	742.615	0.911433		1080.19	8	22.9984	19.2995	0.839168	1394.42	1255.42	0.860418		803.219	8	17.8783	17.3326	0.969477	973.508	876.465	0.91643																				520.156	6	19.8072	14.1818	0.71599
881.969	7	24.0064	14.3555	0.597989	1082.67	943.034	0.935246		610.562	8	17.6524	12.9646	0.734436	718.971	647.301	0.943243		780.969	8	18.284	15.6151	0.854029	896.946	807.535	0.967102																				441.875	6	14.891	13.0636	0.877279
610.312	7	17.4669	13.1888	0.755073	723.717	630.377	0.968171		840.969	8	20.678	15.7033	0.759421	1020.12	918.428	0.915661		834.312	8	23.2372	13.6013	0.585326	992.922	893.944	0.933294																				576.219	6	19.9836	11.8108	0.591025
761.125	7	19.41	15.6801	0.807835	956.148	832.83	0.913902											890.594	9	22.592	14.237	0.630179	1010.47	930.367	0.95725																				521.625	6	17.5901	12.8032	0.727864
770.781	7	19.1861	16.2537	0.847161	979.694	853.34	0.903252																																						481.844	6	16.0899	13.6221	0.84663
1033.03	8	24.2957	16.1387	0.664263	1231.82	1109.03	0.931476																																						499.219	6	17.4118	11.9239	0.684818
749.125	8	20.6994	15.713	0.759108	1021.8	919.945	0.814315																																						522.594	6	14.7731	14.3777	0.973237
876.5	8	21.9105	15.07	0.687798	1037.32	933.918	0.938519																																						645.719	6	19.1609	16.4333	0.85765
830.344	8	19.8621	15.1236	0.761432	943.695	849.624	0.977308																																						724.219	6	20.4533	14.8894	0.72797
																																													533.969	6	15.9837	13.7074	0.857587
																																													836.875	6	19.981	17.6256	0.882115
																																													500.125	6	15.6319	13.5137	0.864492
																																													589.938	6	17.8155	13.7712	0.772987
																																													551.781	6	17.1906	13.436	0.781589
																																													511.969	6	19.0144	12.8449	0.675533
																																													457.312	6	15.0558	13.2502	0.880073
																																													604.062	6	17.0764	15.5131	0.908455
																																													553.562	6	18.5133	13.798	0.745301
																																													462.719	6	14.2957	13.3916	0.936758
																																													863.125	6	21.372	16.1053	0.753571
																																													710.062	6	20.2185	15.2079	0.752177
																																													712.562	6	18.9579	15.6745	0.826806
																																													811.188	6	20.5112	15.6608	0.763525
																																													915.438	6	21.2435	17.2413	0.811603
																																													812.125	6	19.8768	16.3812	0.824135
																																													621.25	6	20.9775	13.306	0.6343
																																													590.188	6	18.089	14.0192	0.775016
																																													593.312	6	17.6916	13.1435	0.742923
																																													567.062	6	17.3842	13.8748	0.798126
																																													648.938	6	18.5832	14.0583	0.756505
																																													556.125	6	15.9711	14.5718	0.912385
																																													611.219	6	18.32	13.8776	0.757511
																																													447.906	6	15.3154	12.282	0.801935
																																													789.438	6	20.3825	15.6838	0.769476
																																													565.375	6	16.1302	14.9925	0.929467
																																													735.594	6	19.7383	16.4044	0.831096
																																													901.188	6	22.327	16.0814	0.720265
																																													511.125	6	14.9443	14.1781	0.948728
																																													747.312	6	21.7577	13.6884	0.629128
																																													679.156	6	20.8133	16.1219	0.774597
																																													811.812	6	19.585	17.1114	0.873698
																																													971.594	6	22.1734	17.7478	0.800407
																																													585.25	6	17.4367	13.7492	0.788519
																																													564.906	6	16.9513	15.4615	0.91211
																																													810.281	7	20.2901	15.666	0.772101
																																													764.656	7	18.4222	16.9564	0.920432
																																													775.844	7	23.5132	13.0403	0.554594
																																													636.844	7	17.2513	14.4681	0.838667
																																													738.906	7	19.5696	14.1766	0.724417
																																													787.875	7	19.8011	15.5238	0.783986
																																													495.781	7	14.5529	13.4462	0.923954
																																													620.75	7	16.5651	14.2929	0.862832
																																													492.406	7	14.4529	13.4878	0.933223
																																													733.438	7	19.0533	15.6626	0.82204
																																													799.125	7	20.0166	16.377	0.818172
																																													624.312	7	16.8152	15.1945	0.903617
																																													708.312	7	20.5612	14.8081	0.720195
																																													846.562	7	21.7049	16.5518	0.762582
																																													650.094	7	18.2553	15.0735	0.825707
																																													732.281	7	18.1859	15.3439	0.843723
																																													543.156	7	15.7955	13.3113	0.842727
																																													805.656	7	20.2023	15.957	0.78986
																																													741.25	7	18.5233	17.0349	0.919647
																																													815.938	7	19.5616	15.7756	0.806456
																																													818.125	7	19.1822	16.639	0.867419
																																													826.25	7	19.1494	17.7247	0.925605
																																													651.531	7	20.1131	13.1308	0.652848
																																													917.656	7	19.6589	18.269	0.929296
																																													543.812	7	17.0092	13.5005	0.793718
																																													917.188	8	21.6683	15.8788	0.732815
																																													782.312	8	19.1584	16.2319	0.847249
																																													598.938	8	17.7072	13.3858	0.75595
																																													672.875	8	17.7869	14.0887	0.79208
																																													585.562	9	17.3634	12.3291	0.710061
																																													1512.62	10	37.2198	14.4491	0.388209
[truncated: 59 more columns]

## Sheet: tab1Fig2ABDEFig4B
	Fig2BDE											Fig2AB
number of edge	area of polygonal cell (μm2)	Ellipse semi-major-axis (μm)	Ellipse semi-minor-axis (μm)	major/minor axis	Area of ellipse (μm2)	max inscribed polygon (μm2)	polygonal cell/max inscribed polygon	polygonal cell/Ellipse	Fig 4B lewis's law			number of edge	area of polygonal cell (μm2)	Ellipse semi-major-axis (μm)	Ellipse semi-minor-axis (μm)	major/minor axis	Area of ellipse (μm2)	max inscribed polygon (μm2)	polygonal cell/max inscribed polygon	polygonal cell/Ellipse		Ae-Ac	Ae-Amip	Amip-Ac
4	492.438	17.9616	13.7292	1.30828	774.71	493.196	0.998463	0.635641	452.096			n-gons	avg
4	592.875	17.9645	16.7005	1.07568	942.525	600.03	0.988075	0.629028	550.028			4	523.298	19.6251	14.4547	1.36159	897.991	571.679	0.917859	0.584327		374.693	326.312	48.3811
4	303.938	14.5157	11.823	1.22775	539.157	343.238	0.8855	0.563727	314.635			5	633.684	19.8961	15.2164	1.32156	954.913	722.704	0.884005	0.669217		321.229	232.209	89.0195
4	427.188	18.3472	14.5873	1.25775	840.803	535.272	0.798076	0.508071	490.666			6	708.29	19.7332	15.3431	1.29616	956.126	790.71	0.89984	0.744162		247.836	165.416	82.4198
4	710.5	25.3254	15.5823	1.62527	1239.76	789.253	0.900218	0.573097	723.482			7	763.433	19.8246	15.4659	1.29033	966.782	842.093	0.909885	0.792534		203.35	124.689	78.6602
4	645.75	20.4637	16.2221	1.26147	1042.9	663.928	0.97262	0.619189	608.601			8	863.697	20.9411	16.043	1.31723	1058.73	953.189	0.906414	0.816059		195.03	105.538	89.4924
4	484.344	18.8352	13.9853	1.34679	827.548	526.833	0.919349	0.585276	482.93			9	914.24	22.1486	15.3553	1.44943	1075.17	989.939	0.924432	0.851149		160.934	85.2339	75.6998
4	648.188	21.3926	15.5903	1.37217	1047.78	667.035	0.971744	0.618631	611.449			10	1512.62	37.2198	14.4491	2.57593	1689.52	1580.53	0.957038	0.895299		176.894	108.992	67.9018
4	529.688	20.8575	12.7937	1.6303	838.319	533.69	0.9925	0.631845	489.216
4	431.062	16.407	13.2717	1.23624	684.076	435.496	0.989819	0.630138	399.205				std
4	707	23.9414	15.1404	1.58129	1138.77	724.964	0.97522	0.620844	664.551			4	118.18	3.10075	1.47201	0.193314	205.926	131.096	0.0603692	0.0384322
4	449.344	17.6982	15.4124	1.14831	856.935	545.542	0.823665	0.524361	500.08			5	124.718	3.14865	1.78278	0.25716	204.619	154.861	0.084189	0.0636989
4	672	24.0637	15.4988	1.55262	1171.68	745.917	0.900904	0.573534	683.757			6	136.223	2.61964	1.74017	0.190713	194.476	160.83	0.0630233	0.0521199
4	461.688	21.2123	12.5803	1.68616	838.354	533.713	0.865049	0.550707	489.237			7	123.9	2.36764	1.56168	0.175849	171.565	149.437	0.0476557	0.0415094
4	475.562	16.0939	14.9606	1.07575	756.417	481.55	0.987566	0.628704	441.421			8	159.856	2.56911	1.78297	0.199695	189.331	170.457	0.0583701	0.0525515
4	716.625	24.973	15.9781	1.56296	1253.56	798.042	0.89798	0.571672	731.538			9	205.903	3.49323	1.80113	0.207708	241.024	221.917	0.0392568	0.0361448
4	586.406	22.1031	16.8269	1.31356	1168.44	743.851	0.788339	0.501872	681.863			10
4	551.062	22.3779	13.1442	1.70249	924.069	588.281	0.936734	0.596343	539.257			Tab1
4	553.125	20.801	14.569	1.42776	952.055	606.097	0.912601	0.58098	555.589		min	4	303.938	13.906	9.28739	1.00726	506.164	343.238	0.483145	0.384996
4	460.688	17.6915	13.7802	1.28384	765.895	487.584	0.944837	0.601502	446.952		max	10	1512.62	37.2198	21.758	2.71171	2016.86	1667.93	1.00106	0.895299
4	560.594	20.3025	15.162	1.33904	967.063	615.652	0.91057	0.579687	564.347		avg	6.02764	705.979	19.8622	15.3411	1.30533	961.799	788.193	0.899547	0.736542
4	438.75	17.5507	13.3631	1.31337	736.803	469.064	0.935374	0.595478	429.975		std	0.880382	148.975	2.7657	1.72276	0.207679	195.245	171.998	0.0657111	0.0738941
4	349.031	16.325	11.747	1.38972	602.461	383.539	0.910028	0.579342	351.577		number	1375	1375	1375	1375	1375	1375	1375	1375	1375
4	445.875	18.1337	14.7905	1.22604	842.597	536.414	0.831215	0.529168	491.713				percentile
4	443.969	16.7571	14.5814	1.14921	767.621	488.683	0.908501	0.57837	447.959		0.05		481.347	15.8236	12.6975	1.06597	670.09	534.804	0.77876	0.594897
4	522.375	17.1447	15.7287	1.09003	847.171	539.326	0.96857	0.616611	494.382		0.1		521.188	16.5657	13.2497	1.08773	717.303	574.069	0.81896	0.633138
4	551.625	20.5566	14.9606	1.37405	966.164	615.079	0.896836	0.570943	563.823		0.9		890.944	23.342	17.5342	1.55051	1220.16	1009.06	0.962701	0.813351
4	480.188	20.5468	12.3372	1.66544	796.36	506.979	0.947155	0.602978	464.73		0.95		950.812	24.7152	18.1703	1.69972	1299.72	1072.38	0.97124	0.834218
4	388	15.3906	13.4445	1.14476	650.055	413.838	0.937565	0.596873	379.351
4	504.5	17.653	15.35	1.15004	851.288	541.947	0.930903	0.592631	496.785
4	436.375	16.5738	13.5034	1.22738	703.099	447.607	0.974907	0.620645	410.306
4	441.125	16.5893	13.6309	1.21703	710.402	452.256	0.975388	0.620951	414.568
4	429.281	18.1682	12.4345	1.46112	709.723	451.824	0.950108	0.604858	414.172
4	544.938	20.8086	15.3277	1.35758	1002.01	637.897	0.854272	0.543846	584.739
4	806.5	24.4194	17.6375	1.38452	1353.08	861.395	0.936272	0.596049	789.612
4	382.688	16.376	13.8269	1.18436	711.346	452.857	0.845052	0.537977	415.119
4	616.5	21.0772	16.665	1.26476	1103.49	702.503	0.877576	0.558682	643.961
4	419.844	18.6909	11.9194	1.56811	699.9	445.57	0.942262	0.599863	408.439
4	428.438	22.2374	12.8507	1.73045	897.76	571.532	0.74963	0.47723	523.904
4	626.938	22.3864	14.6906	1.52387	1033.17	657.739	0.953171	0.606807	602.927
4	492.438	18.8944	14.1843	1.33206	841.961	536.009	0.918711	0.584869	491.342
4	444.375	15.9633	13.9836	1.14157	701.28	446.449	0.995355	0.633663	409.245
4	757.344	26.3062	17.1935	1.53001	1420.93	904.59	0.837223	0.532993	829.208
4	395.375	15.7737	14.0649	1.1215	696.981	443.712	0.891063	0.567268	406.736
4	741.875	25.4785	14.9064	1.70923	1193.15	759.585	0.976685	0.621777	696.286
5	711.188	19.7463	17.4731	1.1301	1083.94	820.356	0.866926	0.656113	751.993
5	511.312	17.3603	14.8365	1.1701	809.171	612.402	0.834929	0.631897	561.369
5	548.188	30.4494	14.8062	2.05653	1416.35	1071.93	0.511401	0.387042	982.605
5	543.812	17.592	14.5282	1.21089	802.93	607.679	0.894901	0.677285	557.039
5	613.594	19.8261	14.0962	1.40649	877.991	664.487	0.92341	0.698861	609.113
5	596.344	17.105	16.4926	1.03713	886.262	670.747	0.889074	0.672875	614.851
5	722.656	20.5618	15.9778	1.28689	1032.12	781.133	0.925138	0.700169	716.039
5	637.312	17.3216	15.8622	1.092	863.177	653.276	0.975564	0.738333	598.836
5	733.438	20.5964	15.7466	1.30799	1018.89	771.122	0.95113	0.719841	706.862
5	876.188	24.5089	16.7399	1.4641	1288.92	975.489	0.898203	0.679784	894.198
5	795.969	20.4194	18.1764	1.1234	1166	882.461	0.901988	0.682648	808.922
5	501.531	18.4439	13.8743	1.32936	803.923	608.43	0.824303	0.623855	557.728
5	604.531	16.8344	16.3467	1.02984	864.526	654.297	0.923941	0.699263	599.772
5	739.312	22.3175	14.8484	1.50303	1041.06	787.899	0.938334	0.710156	722.241
5	522.281	21.6893	16.9605	1.27881	1155.67	874.641	0.597138	0.45193	801.754
5	498.938	21.8044	15.1372	1.44045	1036.9	784.756	0.635787	0.48118	719.36
5	628	19.6209	14.7111	1.33375	906.802	686.292	0.915062	0.692544	629.101
5	823.875	19.3655	18.6552	1.03808	1134.95	858.96	0.959154	0.725913	787.38
5	647.375	19.8999	16.6856	1.19264	1043.14	789.479	0.820003	0.6206	723.689
5	576.75	17.7668	14.8638	1.19531	829.642	627.895	0.918545	0.695179	575.571
5	645.375	18.8185	14.9798	1.25626	885.606	670.25	0.962886	0.728738	614.396
5	489.938	16.9515	13.9296	1.21693	741.817	561.427	0.872665	0.660456	514.641
5	699	22.451	16.5358	1.35772	1166.3	882.685	0.791902	0.599332	809.128
5	586.938	18.5705	15.4164	1.2046	899.406	680.695	0.862263	0.652583	623.97
5	573.562	19.7566	13.6977	1.44233	850.178	643.438	0.891403	0.674638	589.818
5	636.188	21.3493	17.4583	1.22287	1170.94	886.201	0.717882	0.543312	812.351
5	645.344	20.4599	16.046	1.27508	1031.38	780.578	0.826751	0.625707	715.53
5	544.531	17.5872	17.2084	1.02201	950.797	719.588	0.756726	0.57271	659.623
5	611.219	19.2065	14.1053	1.36165	851.098	644.134	0.9489	0.718153	590.456
5	586.188	20.8628	14.1614	1.47321	928.175	702.467	0.834469	0.631549	643.928
5	606.281	20.0906	16.4762	1.21937	1039.92	787.039	0.770332	0.583008	721.452
5	645.406	19.329	17.3341	1.11508	1052.6	796.633	0.810168	0.613157	730.247
5	636.5	18.0142	15.7434	1.14424	890.974	674.313	0.943924	0.714387	618.12
5	683.688	20.0518	16.7721	1.19554	1056.56	799.629	0.855006	0.647091	732.993
5	839.344	23.8641	18.5514	1.28638	1390.82	1052.61	0.797395	0.60349	964.89
5	879.406	23.2466	18.4006	1.26336	1343.82	1017.04	0.864673	0.654408	932.286
5	569.781	20.2191	14.4168	1.40247	915.756	693.069	0.822114	0.622198	635.313
5	647.188	20.5335	13.5851	1.51147	876.347	663.243	0.975793	0.738506	607.973
5	746.875	22.6134	16.0418	1.40965	1139.65	862.514	0.865928	0.655357	790.638
5	794.594	24.6873	14.7666	1.67183	1145.26	866.766	0.916734	0.693809	794.536
5	467.5	16.9007	12.2189	1.38316	648.761	491	0.952139	0.720604	450.083
5	527.938	22.5153	11.9678	1.88132	846.53	640.677	0.824031	0.623649	587.287
5	740.969	19.8562	16.0538	1.23685	1001.44	757.916	0.97764	0.739904	694.756
5	660.625	19.4835	17.0405	1.14336	1043.03	789.395	0.836875	0.63337	723.612
5	700.938	21.2794	14.9836	1.42018	1001.67	758.091	0.924609	0.699769	694.916
5	668.438	21.3377	19.4659	1.09616	1304.89	987.575	0.676847	0.512256	905.278
5	648.156	21.9668	13.9069	1.57956	959.722	726.343	0.892355	0.675358	665.815
5	455.281	16.8916	12.4008	1.36214	658.069	498.044	0.914138	0.691844	456.541
5	745.844	20.6831	16.8748	1.22568	1096.49	829.852	0.898767	0.680211	760.698
5	839.188	30.9336	15.3562	2.01441	1492.33	1129.43	0.743016	0.562334	1035.31
5	604.969	18.5274	14.7494	1.25615	858.494	649.731	0.931106	0.704686	595.587
5	827.656	22.9725	16.4898	1.39313	1190.07	900.676	0.918927	0.695469	825.62
5	554.375	17.4246	14.3204	1.21676	783.911	593.285	0.934416	0.707191	543.845
5	608.438	16.9643	15.9982	1.06039	852.62	645.286	0.942896	0.713609	591.512
5	630.531	16.6676	16.1688	1.03085	846.645	640.764	0.984031	0.744741	587.367
5	573.031	17.9064	14.9469	1.198	840.834	636.365	0.900475	0.681504	583.335
5	623.125	19.8585	14.5365	1.36611	906.896	686.363	0.907865	0.687097	629.166
5	702.594	18.067	17.0084	1.06224	965.384	730.629	0.961629	0.727787	669.743
5	421.688	14.3566	13.2326	1.08494	596.826	451.694	0.933569	0.70655	414.053
5	370.219	14.344	11.9715	1.19818	539.472	408.287	0.906761	0.686261	374.263
5	386.406	17.2295	12.3504	1.39506	668.5	505.939	0.763741	0.578019	463.777
5	453.469	16.38	12.5744	1.30265	647.073	489.722	0.925971	0.7008	448.912
5	564.219	17.4723	14.8852	1.1738	817.059	618.372	0.912427	0.690549	566.841
5	527.938	15.8371	14.7542	1.07339	734.075	555.568	0.950267	0.719187	509.27
5	460.75	15.0504	13.8298	1.08826	653.901	494.89	0.931015	0.704617	453.649
5	418.438	14.1592	13.1772	1.07453	586.156	443.618	0.943237	0.713867	406.65
5	430	14.1984	13.2774	1.06936	592.244	448.226	0.959337	0.726052	410.874
5	464.375	15.4857	14.9752	1.03409	728.538	551.377	0.842209	0.637407	505.429
5	463.938	15.6413	13.2521	1.18029	651.187	492.836	0.941363	0.712449	451.766
5	401.031	17.355	13.3319	1.30176	726.885	550.126	0.728981	0.551712	504.282
5	519.375	16.1257	14.2471	1.13186	721.761	546.248	0.950804	0.719594	500.728
5	492.75	16.0333	14.5411	1.10262	732.437	554.328	0.888914	0.672754	508.134
5	685.625	24.446	13.1796	1.85484	1012.18	766.046	0.895018	0.677374	702.209
5	753.25	24.1741	16.254	1.48727	1234.41	934.235	0.806275	0.61021	856.382
5	597.094	16.943	16.0332	1.05675	853.418	645.89	0.924451	0.699649	592.066
5	487.125	16.178	14.6977	1.10071	747.008	565.355	0.861626	0.652102	518.242
5	383.062	15.1871	11.0916	1.36924	529.2	400.512	0.956431	0.723853	367.136
5	553.375	20.1629	14.1746	1.42247	897.872	679.533	0.814346	0.616319	622.906
5	565.75	16.3372	14.8195	1.10241	760.607	575.648	0.982805	0.743813	527.677
5	422.781	15.1859	12.6479	1.20067	603.406	456.674	0.925784	0.700658	418.618
5	637.031	17.7227	16.6229	1.06616	925.523	700.46	0.842214	0.688294	642.089
5	476.656	15.6095	13.7002	1.13936	671.837	508.464	0.937443	0.709482	466.092
5	651.5	18.9705	15.6827	1.20965	934.65	707.368	0.92102	0.697053	648.421
5	684.281	22.0396	14.5131	1.5186	1004.88	760.521	0.899753	0.680957	697.144
5	661.031	21.5807	13.7417	1.57045	931.658	705.104	0.937495	0.709521	646.345
5	689.312	18.6018	16.7986	1.10734	981.698	742.975	0.927773	0.702164	681.061
5	577.281	21.2438	12.474	1.70305	832.505	630.062	0.916229	0.693427	577.557
5	533.094	16.0309	15.0874	1.06254	759.836	575.064	0.927016	0.70159	527.142
5	573.094	20.3461	14.2891	1.42389	913.343	691.243	0.829078	0.627468	633.639
5	641.062	18.7061	14.9708	1.2495	879.788	665.847	0.962778	0.728656	610.36
5	390.281	14.5711	12.436	1.17169	569.276	430.843	0.905854	0.685575	394.94
5	648.562	19.8037	13.9052	1.4242	865.111	654.739	0.990567	0.749687	600.177
5	564.125	19.0752	13.0836	1.45795	784.052	593.391	0.950679	0.7195	543.942
5	423.625	19.8961	11.95	1.66496	746.939	565.303	0.749377	0.567148	518.194
5	400.938	14.3451	13.9872	1.02559	630.352	477.067	0.840421	0.636053	437.312
5	545.375	17.8885	13.3855	1.3364	752.244	569.318	0.957944	0.724997	521.875
5	544.531	20.2247	12.5647	1.60965	798.332	604.199	0.901245	0.682086	553.849
5	670.906	19.8293	16.627	1.1926	1035.79	783.912	0.855844	0.647725	718.586
5	581.969	19.109	15.477	1.23467	929.127	703.188	0.827615	0.626361	644.589
5	593.812	17.6419	15.2711	1.15525	846.381	640.563	0.927016	0.70159	587.183
5	529.781	26.6081	14.0985	1.8873	1178.52	891.939	0.593966	0.449529	817.611
5	623.094	20.4156	14.1262	1.44524	906.019	685.7	0.908698	0.687727	628.558
5	602.188	20.5645	13.9524	1.47391	901.398	682.202	0.882711	0.66806	625.352
5	525.562	17.3649	13.8773	1.25132	757.053	572.958	0.917279	0.694221	525.212
5	706.906	33.052	12.19	2.7114	1265.76	957.961	0.737928	0.558484	878.131
5	768.719	20.0472	17.4676	1.14768	1100.11	832.595	0.92328	0.698763	763.212
5	588.844	21.1303	15.9691	1.3232	1060.07	802.289	0.733955	0.555476	735.432
5	737.781	24.956	13.8515	1.80168	1085.98	821.896	0.897657	0.679371	753.405
5	485.031	18.7672	16.489	1.13816	972.175	735.768	0.659218	0.498914	674.454
5	855.781	21.5944	18.2021	1.18637	1234.85	934.566	0.915699	0.693025	856.686
5	592.531	21.3971	13.9182	1.53735	935.595	708.083	0.83681	0.63332	649.076
5	719.969	21.1762	18.0637	1.17231	1201.72	909.493	0.791615	0.599115	833.702
5	603.75	27.0671	10.5983	2.55392	901.212	682.061	0.885185	0.669931	625.223
5	615.344	17.5432	15.6278	1.12256	861.307	651.86	0.943981	0.71443	597.539
5	505.344	15.7253	14.7323	1.0674	727.815	550.83	0.917423	0.69433	504.927
5	576.5	18.4219	15.0218	1.22634	869.375	657.966	0.876185	0.66312	603.135
5	775.531	22.7227	17.017	1.33529	1214.77	919.369	0.843547	0.638419	842.755
5	776.031	23.8696	15.8391	1.50701	1187.75	898.922	0.863291	0.653362	824.011
5	558.594	17.3725	14.6742	1.18387	800.879	606.126	0.92158	0.697476	555.616
5	670.25	18.9396	15.6804	1.20785	932.993	706.114	0.94921	0.718387	647.271
5	525.094	15.9301	15.2075	1.04752	761.072	575.999	0.911622	0.68994	527.999
5	439.594	19.1531	12.3098	1.55592	740.699	560.581	0.784175	0.593485	513.866
5	477.375	15.5223	13.2031	1.17565	643.846	487.28	0.979674	0.741443	446.673
5	501.031	16.6512	13.6346	1.22124	713.245	539.803	0.928175	0.702467	494.819
5	399.062	13.906	12.8695	1.08054	562.229	425.51	0.937845	0.709786	390.051
5	728.969	21.5407	14.6919	1.46616	994.233	752.462	0.968778	0.733197	689.757
5	679.562	22.8257	15.5123	1.47147	1112.37	841.872	0.807204	0.610914	771.716
5	667.375	19.3263	16.107	1.19987	977.939	740.131	0.901699	0.68243	678.453
5	592.812	19.414	17.4378	1.11333	1063.55	804.923	0.736484	0.557391	737.846
5	845.969	21.6927	17.6762	1.22723	1204.63	911.695	0.927908	0.702266	835.72
5	730.938	22.0317	15.4034	1.43031	1066.14	806.881	0.90588	0.685595	739.641
5	546.062	18.4521	13.5886	1.35791	787.715	596.164	0.915961	0.693224	546.483
5	934.406	22.727	18.0467	1.25934	1288.52	975.186	0.958183	0.725178	893.92
5	671.094	18.9916	16.2056	1.17192	966.894	731.771	0.917081	0.694072	670.79
5	888.594	23.8561	16.2939	1.46411	1221.16	924.21	0.961463	0.727661	847.193
5	894.844	24.6576	15.7758	1.563	1222.06	924.889	0.967515	0.732241	847.815
5	641.156	17.6697	15.7589	1.12125	874.793	662.067	0.968416	0.732923	606.895
5	485.375	16.2149	12.6979	1.27697	646.841	489.547	0.991478	0.750377	448.751
5	632.844	19.3314	15.5534	1.2429	944.58	714.884	0.88524	0.669974	655.31
5	847.5	23.4862	17.6971	1.32712	1305.76	988.236	0.857588	0.649046	905.883
5	533.281	18.2162	14.2752	1.27608	816.939	618.281	0.862522	0.65278	566.758
5	721.469	19.7852	17.1935	1.15073	1068.7	808.818	0.892004	0.675092	741.416
5	598.156	19.2619	14.683	1.31184	888.514	672.451	0.889517	0.67321	616.413
5	619.969	21.5118	14.0391	1.53228	948.782	718.064	0.863389	0.653436	658.225
5	647.406	19.1214	17.0835	1.11929	1026.23	776.682	0.833554	0.630856	711.958
5	770.781	20.4097	16.7966	1.21511	1076.98	815.086	0.945644	0.715689	747.162
5	538.594	18.2461	14.6203	1.248	838.063	634.269	0.849157	0.642665	581.413
5	619	17.9292	15.1104	1.18655	851.11	644.143	0.960967	0.727286	590.464
5	581.094	19.4226	15.4947	1.2535	945.454	715.545	0.8121	0.614619	655.916
5	797.031	19.4817	17.821	1.09319	1090.71	825.478	0.965539	0.730746	756.688
5	926.469	25.7938	17.4587	1.47742	1414.75	1070.72	0.865279	0.654866	981.491
5	858.438	23.9947	16.2408	1.47744	1224.26	926.549	0.926489	0.701191	849.337
5	659.781	20.7191	14.6387	1.41537	952.846	721.14	0.914915	0.692432	661.045
5	863.938	24.3079	16.6954	1.45596	1274.96	964.922	0.895345	0.677621	884.512
5	667.156	20.3217	16.7323	1.21452	1068.23	808.468	0.825211	0.624542	741.095
5	805	22.9023	18.5896	1.232	1337.51	1012.26	0.795247	0.601865	927.908
5	620.125	22.8252	14.5936	1.56406	1046.47	791.993	0.782993	0.59259	725.994
5	636.906	20.6719	13.8795	1.48938	901.376	682.186	0.933626	0.706593	625.337
5	747.188	31.2248	13.9801	2.23352	1371.38	1037.9	0.719905	0.544844	951.405
5	621.188	21.6342	14.5405	1.48786	988.259	747.941	0.83053	0.628567	685.613
5	491.312	15.556	14.0615	1.10628	687.195	520.087	0.944673	0.714954	476.747
5	676.5	23.763	14.1366	1.68096	1055.35	798.714	0.846986	0.641022	732.155
5	520.469	23.5246	18.2922	1.28605	1351.88	1023.14	0.508698	0.384996	937.878
5	700.312	23.6062	14.0125	1.68466	1039.18	786.48	0.890439	0.673908	720.94
5	778.812	23.5554	16.5955	1.41939	1228.09	929.454	0.837925	0.634164	851.999
5	728.219	21.8905	19.6059	1.11653	1348.32	1020.44	0.71363	0.540095	935.406
5	568.594	16.7344	15.9065	1.05205	836.245	632.893	0.898405	0.679937	580.152
5	725.344	25.2833	16.4791	1.53427	1308.93	990.632	0.732203	0.554151	908.08
5	609.062	21.0847	14.1765	1.4873	939.044	710.693	0.856998	0.648599	651.469
5	814.844	21.6123	16.8096	1.28571	1141.32	863.784	0.943342	0.713947	791.802
5	561.344	18.2904	13.3682	1.3682	768.152	581.358	0.965574	0.730772	532.911
5	1016.16	27.7785	21.758	1.2767	1898.79	1437.05	0.70711	0.53516	1317.3
5	510.75	18.551	13.943	1.33048	812.596	614.994	0.830495	0.628541	563.745
5	670.531	19.5204	16.6622	1.17154	1021.81	773.333	0.867067	0.656219	708.889
5	817.906	21.511	18.9693	1.13399	1281.92	970.195	0.843033	0.63803	889.345
5	607.812	17.8417	15.065	1.18431	844.414	639.075	0.951081	0.719804	585.819
5	634.25	21.2038	17.4886	1.21243	1164.98	881.69	0.719357	0.544429	808.216
5	520.062	17.0402	13.8382	1.23139	740.806	560.662	0.927587	0.702023	513.94
5	455.844	19.3583	13.3009	1.45541	808.905	612.201	0.744599	0.563532	561.184
5	629.594	18.9157	14.507	1.30391	862.085	652.449	0.96497	0.730315	598.078
5	722.844	19.0269	17.5405	1.08474	1048.48	793.519	0.910935	0.68942	727.392
5	820.719	21.2498	17.3683	1.22348	1159.48	877.522	0.935269	0.707836	804.395
5	538.5	16.6165	14.3359	1.15908	748.364	566.382	0.950772	0.719569	519.183
5	634.562	17.5405	16.316	1.07505	899.097	680.46	0.932549	0.705778	623.755
5	692.031	20.5008	16.3701	1.25233	1054.32	797.937	0.867275	0.656377	731.443
5	484.562	18.481	12.2953	1.50309	713.865	540.272	0.896885	0.678787	495.25
5	575.938	18.3822	14.3161	1.28402	826.743	625.701	0.920467	0.696634	573.56
5	521.375	19.1416	13.0457	1.46727	784.506	593.735	0.878127	0.66459	544.258
5	783.625	24.0055	16.5897	1.44701	1251.12	946.883	0.827584	0.626338	867.976
5	641.594	21.0229	15.8877	1.32322	1049.31	794.146	0.807904	0.611443	727.967
5	530.625	15.947	14.852	1.07373	744.066	563.129	0.94228	0.713143	516.201
5	646.5	20.1511	14.2087	1.41822	899.506	680.77	0.94966	0.718728	624.039
5	766.75	18.3145	17.9321	1.02132	1031.76	780.86	0.98193	0.743151	715.789
5	587.75	18.2692	16.092	1.13529	923.593	699	0.840844	0.636374	640.75
5	720.031	25.0823	14.2184	1.76407	1120.39	847.938	0.849156	0.642664	777.276
5	512.219	15.6673	14.2533	1.0992	701.55	530.952	0.964718	0.730125	486.706
5	656.625	21.3299	16.2954	1.30895	1091.95	826.415	0.794546	0.601334	757.547
5	644.094	17.3475	16.329	1.06237	889.914	673.511	0.956323	0.723771	617.385
5	764.219	18.7009	17.6043	1.06229	1034.26	782.758	0.976315	0.738901	717.528
5	425.5	14.3807	13.5949	1.0578	614.196	464.84	0.915369	0.692776	426.103
5	475.375	25.1847	9.28739	2.71171	734.82	556.132	0.854788	0.646927	509.787
5	465.188	15.6089	14.2491	1.09543	698.734	528.821	0.87967	0.665757	484.752
5	466.5	16.7332	12.1395	1.37841	638.16	482.977	0.965885	0.731008	442.729
5	781.188	20.1361	18.7845	1.07195	1188.3	899.337	0.868626	0.6574	824.392
5	702.125	22.6856	17.8719	1.26934	1273.71	963.978	0.728362	0.551244	883.646
5	459.844	15.047	13.931	1.08011	658.542	498.402	0.922636	0.698275	456.869
5	829.688	21.9967	16.2802	1.35113	1125.04	851.458	0.974432	0.737476	780.503
5	729.25	23.1614	15.0768	1.53622	1097.05	830.274	0.878324	0.664739	761.085
5	528.656	17.5625	14.9214	1.177	823.279	623.08	0.848457	0.642135	571.157
5	839.969	20.3204	17.7628	1.14399	1133.95	858.203	0.978753	0.740746	786.686
5	722.375	25.5483	14.2415	1.79393	1143.05	865.094	0.835025	0.631969	793.003
5	715.969	24.8251	14.5099	1.7109	1131.64	856.452	0.835971	0.632685	785.081
5	644.156	19.2705	15.7409	1.22423	952.957	721.223	0.893144	0.675956	661.121
5	682.406	18.5386	16.2987	1.13743	949.247	718.416	0.949877	0.718892	658.548
5	670.25	22.8316	14.2131	1.60637	1019.47	771.562	0.868692	0.657449	707.265
5	469.594	17.8649	13.6969	1.3043	768.728	581.794	0.807147	0.610871	533.311
5	590.562	17.977	14.2666	1.26008	805.726	609.795	0.968461	0.732957	558.979
5	587.188	20.0842	14.7372	1.36283	929.861	703.744	0.834377	0.631479	645.098
5	619.5	18.1217	15.0184	1.20663	855.012	647.096	0.957354	0.724551	593.171
5	589.125	18.4722	14.8527	1.2437	861.935	652.336	0.903101	0.683491	597.974
5	546.312	18.9042	13.0275	1.4511	773.695	585.553	0.932985	0.706108	536.757
5	486.719	16.1278	13.7584	1.17222	697.094	527.579	0.922551	0.698212	483.614
5	530.844	16.5261	14.3116	1.15473	743.037	562.35	0.943973	0.714424	515.488
5	791.25	22.0543	15.7644	1.399	1092.25	826.64	0.957188	0.724425	757.754
5	479.688	15.0358	13.6141	1.10443	643.078	486.698	0.985595	0.745925	446.14
5	543	17.3933	14.486	1.20069	791.556	599.071	0.906404	0.685991	549.148
5	664.312	21.6008	15.6979	1.37604	1065.27	806.227	0.823977	0.623608	739.041
5	643.812	21.0491	16.4512	1.27949	1087.88	823.337	0.781955	0.591805	754.726
5	772.938	20.9772	16.3735	1.28117	1079.04	816.65	0.946474	0.716317	748.595
5	800.125	21.7142	17.3978	1.2481	1186.82	898.221	0.890789	0.674173	823.369
5	852.438	23.7805	16.1333	1.474	1205.3	912.204	0.934482	0.707241	836.187
5	887.219	22.1626	17.0992	1.29612	1190.54	901.036	0.984666	0.745221	825.949
5	760.875	20.3147	16.0868	1.26282	1026.67	777.012	0.979232	0.741109	712.261
5	766.562	22.2571	15.1445	1.46965	1058.95	801.441	0.956481	0.72389	734.654
5	883.188	22.5241	17.4918	1.28769	1237.74	936.758	0.942813	0.713546	858.695
5	575.75	25.0126	11.166	2.24008	877.416	664.052	0.867026	0.656188	608.714
5	687.906	19.6032	15.2252	1.28755	937.646	709.636	0.969379	0.733652	650.499
5	701.656	19.1236	16.1867	1.18144	972.473	735.994	0.953345	0.721517	674.661
5	662.312	18.185	16.5285	1.10022	944.268	714.647	0.926768	0.701403	655.093
5	798.031	23.0612	15.967	1.44431	1156.79	875.488	0.911528	0.689868	802.53
5	705.062	18.4531	16.6556	1.10792	965.56	730.762	0.964833	0.730211	669.865
5	372.25	14.1339	12.6342	1.11871	560.997	424.577	0.876754	0.663551	389.196
5	541.125	20.8231	11.2676	1.84805	737.1	557.857	0.970007	0.734127	511.369
5	513.344	16.6171	13.8716	1.19793	724.153	548.059	0.936659	0.708888	502.387
5	482.781	18.3098	13.9306	1.31436	801.318	606.459	0.796066	0.602484	555.921
5	693.688	22.4908	13.0137	1.72824	919.507	695.907	0.99681	0.754412	637.915
5	604.5	23.2221	17.4803	1.32847	1275.26	965.152	0.626326	0.47402	884.723
5	585.562	20.7643	14.9053	1.39309	972.316	735.875	0.795736	0.602234	674.552
5	896.281	29.252	14.5524	2.01011	1337.34	1012.13	0.885537	0.670198	927.789
5	544.094	17.524	13.9657	1.25479	768.86	581.893	0.93504	0.707663	533.402
5	710.25	21.7179	14.2019	1.52923	968.974	733.345	0.968507	0.732992	672.233
5	498.531	18.8603	14.1756	1.33047	839.924	635.677	0.784253	0.593543	582.704
5	516.5	16.883	13.0897	1.28979	694.27	525.442	0.982982	0.743947	481.655
5	812.562	25.7287	13.6238	1.88852	1101.2	833.418	0.974976	0.737888	763.966
5	508.594	18.0534	11.9228	1.51419	676.219	511.781	0.993773	0.752114	469.132
5	553.781	16.6001	14.6499	1.13312	764.002	578.217	0.957739	0.724842	530.033
5	644.344	18.9849	14.6579	1.2952	874.243	661.651	0.973843	0.73703	606.513
5	591.594	19.8899	16.001	1.24304	999.839	756.705	0.781802	0.591689	693.646
5	592	18.4025	17.1083	1.07565	989.081	748.563	0.790849	0.598535	686.183
5	664.938	19.2094	17.252	1.11345	1041.12	787.951	0.843882	0.638672	722.289
5	594.281	17.6106	15.671	1.12376	867.004	656.172	0.905679	0.685442	601.491
5	574.156	17.8889	14.7477	1.21299	828.815	627.27	0.915326	0.692743	574.997
5	678.438	20.8686	14.0473	1.48559	920.953	697.002	0.973365	0.736669	638.919
5	601	21.4677	13.8291	1.55236	932.673	705.872	0.851429	0.644384	647.049
5	707.531	20.2123	16.0643	1.25821	1020.06	772.012	0.916477	0.693615	707.677
5	585.625	17.3657	14.9442	1.16204	815.3	617.041	0.949086	0.718294	565.621
5	786.469	19.4302	17.0058	1.14256	1038.06	785.634	1.00106	0.757631	720.164
5	662.188	22.671	14.0459	1.61406	1000.39	757.123	0.874611	0.661929	694.029
5	477.625	15.8489	14.4348	1.09797	718.721	543.947	0.878073	0.664549	498.618
5	814.656	20.2406	17.7457	1.14059	1128.41	854.009	0.95392	0.721952	782.841
5	695.062	20.2988	15.3303	1.3241	977.619	739.888	0.939415	0.710975	678.231
5	584.875	21.3796	12.7404	1.67809	855.726	647.636	0.903092	0.683484	593.667
5	740.031	25.7404	13.878	1.85475	1122.26	849.356	0.871286	0.659412	778.576
5	662.594	21.7135	15.7558	1.37812	1074.78	813.422	0.814575	0.616492	745.637
5	468.094	16.073	14.5337	1.10591	733.875	555.417	0.84278	0.637838	509.132
5	630	18.1861	14.8212	1.22704	846.786	640.87	0.983038	0.74399	587.464
5	686.812	19.1846	16.1227	1.18991	971.715	735.42	0.933905	0.706805	674.135
5	817.938	19.5819	19.1061	1.0249	1175.38	889.555	0.91949	0.695895	815.426
5	698.406	21.327	15.8002	1.34979	1058.62	801.195	0.871706	0.65973	734.428
5	792.562	22.0085	16.5242	1.3319	1142.51	864.68	0.916596	0.693704	792.624
5	749.875	19.5596	16.9847	1.15161	1043.68	789.885	0.949347	0.718491	724.061
5	615.656	17.4732	16.4988	1.05906	905.678	685.441	0.898189	0.679774	628.321
5	668.875	20.363	16.1283	1.26256	1031.76	780.865	0.856582	0.648284	715.793
5	552.688	24.8206	16.5623	1.49863	1291.46	977.414	0.565459	0.427954	895.963
5	882.562	22.4881	19.0312	1.18165	1344.52	1017.57	0.867323	0.656413	932.773
5	791.5	19.8471	18.0218	1.10128	1123.68	850.435	0.9307	0.704379	779.565
6	876.875	22.969	16.6874	1.37643	1204.15	995.822	0.880554	0.728212	912.837
6	853.031	19.3648	17.4126	1.11211	1059.31	876.046	0.973729	0.805268	803.042
6	833.875	22.4083	15.8148	1.41692	1113.32	920.712	0.905685	0.748996	843.986
6	631.438	18.2176	15.0495	1.21052	861.316	712.303	0.886474	0.733108	652.944
6	557.594	18.2944	12.5774	1.45455	722.866	597.806	0.932734	0.771365	547.989
6	808.875	18.7502	17.4817	1.07256	1029.77	851.615	0.949813	0.785489	780.647
6	688.062	17.7781	15.7971	1.1254	882.291	729.649	0.943005	0.779859	668.845
6	730.719	20.4046	14.6694	1.39097	940.351	777.664	0.939633	0.77707	712.859
6	736	19.935	15.1898	1.3124	951.298	786.717	0.935533	0.77368	721.157
6	724.594	21.0729	13.9908	1.50619	926.227	765.983	0.945965	0.782307	702.151
6	602.594	18.0098	13.7104	1.31359	775.727	641.521	0.93932	0.776811	588.061
6	672.281	17.4474	16.6018	1.05093	909.985	752.552	0.893336	0.738783	689.839
6	814.125	21.1251	15.8123	1.33599	1049.41	867.855	0.938089	0.775793	795.533
6	707.375	19.6375	14.5394	1.35064	896.978	741.795	0.953599	0.78862	679.979
6	537.531	16.7212	13.4828	1.24019	708.269	585.734	0.917706	0.758937	536.922
6	668.75	19.7335	13.7429	1.4359	851.987	704.588	0.949136	0.784929	645.872
6	836.875	21.4556	15.9374	1.34624	1074.26	888.404	0.941999	0.779027	814.37
6	746.969	18.5306	16.0009	1.15809	931.502	770.346	0.969654	0.801897	706.15
6	522.312	17.2608	12.6323	1.36641	685.003	566.493	0.922011	0.762497	519.285
6	573.375	16.8908	15.592	1.08329	827.375	684.233	0.837982	0.693005	627.214
6	681.094	18.8959	16.3366	1.15667	969.793	802.013	0.849231	0.702308	735.178
6	568	16.0265	14.0063	1.14424	705.2	583.196	0.973944	0.805445	534.596
6	697.375	18.8948	14.7871	1.27779	877.761	725.903	0.9607	0.794493	665.411
6	665.781	18.6211	14.5517	1.27966	851.274	703.998	0.945715	0.7821	645.332
6	677.844	20.8277	14.0546	1.48191	919.622	760.521	0.891289	0.73709	697.144
6	804.531	22.6121	14.1997	1.59243	1008.71	834.2	0.964435	0.797581	764.683
6	713	20.4103	14.141	1.44334	906.732	749.862	0.950842	0.78634	687.373
6	470.219	16.8633	11.8128	1.42755	625.811	517.542	0.908562	0.751375	474.413
6	711.844	20.5154	14.1342	1.45146	910.965	753.362	0.944889	0.781417	690.582
6	669.219	19.0848	15.0148	1.27107	900.237	744.49	0.898896	0.743381	682.449
6	600.312	17.5063	13.9646	1.25362	768.022	635.149	0.945152	0.781635	582.22
6	813.844	20.3055	16.0705	1.26353	1025.16	847.8	0.959948	0.79387	777.15
6	626.969	16.5143	15.6706	1.05384	813.01	672.354	0.932498	0.77117	616.325
6	612.5	16.8418	14.8819	1.1317	787.401	651.176	0.940606	0.777875	596.911
6	699.062	18.9825	14.8672	1.2768	886.613	733.223	0.95341	0.788464	672.121
6	789.25	22.2873	14.1168	1.57878	988.426	817.422	0.965536	0.798492	749.303
6	716.5	18.3037	15.592	1.17392	896.584	741.469	0.966325	0.799145	679.68
6	557.281	16.2914	14.9619	1.08886	765.763	633.281	0.879991	0.727746	580.508
6	1184.62	26.9373	17.4643	1.54242	1477.94	1222.24	0.969221	0.801539	1120.39
6	1120.81	26.6749	18.6251	1.4322	1560.81	1290.78	0.868321	0.718096	1183.22
6	885.688	20.5572	18.6988	1.09939	1207.61	998.683	0.886856	0.733424	915.459
6	578.969	17.7529	14.0409	1.26437	783.095	647.615	0.894002	0.739334	593.647
6	612.75	16.0394	15.053	1.06553	758.506	627.279	0.976838	0.807838	575.006
6	1016.47	24.6598	16.9302	1.45656	1311.6	1084.68	0.937112	0.774985	994.292
6	959.344	24.7803	16.2069	1.529	1261.7	1043.42	0.919426	0.760359	956.465
6	669.25	18.5372	14.5104	1.27751	845.036	698.839	0.95766	0.791978	640.602
6	665.625	20.608	14.1497	1.45643	916.077	757.59	0.878608	0.726603	694.457
6	742.125	20.355	15.4884	1.31421	990.436	819.084	0.906043	0.749291	750.827
6	675.938	18.979	15.0923	1.25753	899.873	744.189	0.908288	0.751148	682.173
6	752.5	20.2389	16.1695	1.25167	1028.1	850.229	0.885055	0.731935	779.377
6	688.562	17.7149	17.1677	1.03188	955.433	790.137	0.871448	0.720681	724.292
6	691.375	20.3832	15.7288	1.29592	1007.2	832.95	0.830032	0.686431	763.537
6	731.812	19.4857	15.9647	1.22054	977.297	808.218	0.905464	0.748813	740.867
6	790.156	26.3963	12.2569	2.15358	1016.42	840.573	0.940021	0.777391	770.525
6	718.031	17.6673	16.8112	1.05093	933.078	771.65	0.930515	0.769529	707.345
6	741.125	18.4442	18.0238	1.02332	1044.38	863.693	0.858089	0.709634	791.718
6	664.469	20.2015	15.4498	1.30756	980.522	810.885	0.819436	0.677668	743.312
6	729.062	18.2578	17.0201	1.07272	976.249	807.351	0.90303	0.7468	740.072
6	536.031	16.8115	14.8613	1.13122	784.898	649.105	0.8258	0.682931	595.013
6	695.688	19.2295	15.1416	1.26998	914.726	756.472	0.919647	0.760542	693.433
6	684.25	24.3473	13.8164	1.76221	1056.8	873.969	0.782922	0.647471	801.139
6	682.062	17.9147	15.6449	1.14508	880.504	728.171	0.93668	0.774628	667.49
6	714.406	18.5522	15.8789	1.16835	925.481	765.367	0.933417	0.77193	701.586
6	778.219	19.0591	17.5793	1.08418	1052.58	870.473	0.894019	0.739347	797.933
6	696.094	21.0706	13.2884	1.58563	879.631	727.449	0.956897	0.791347	666.828
6	653.469	16.8725	16.1063	1.04757	853.742	706.039	0.925542	0.765417	647.202
6	697.938	17.8745	16.709	1.06975	938.287	775.957	0.899454	0.743842	711.294
6	878.562	22.9867	16.0656	1.43081	1160.18	959.458	0.915687	0.757267	879.503
6	766.062	20.8584	15.1514	1.37667	992.849	821.08	0.932994	0.77158	752.656
6	778.75	19.478	18.0471	1.07928	1104.34	913.281	0.852694	0.705173	837.175
6	565.688	18.2696	13.0787	1.39689	750.661	620.792	0.911236	0.753586	569.059
6	525.188	16.7746	13.1659	1.27409	693.827	573.79	0.915295	0.756943	525.974
6	673.188	19.0219	14.709	1.29321	878.997	726.925	0.926076	0.765859	666.348
6	725.625	19.4711	16.4311	1.18502	1005.09	831.204	0.872981	0.721949	761.937
6	598.875	18.2777	15.2091	1.20176	873.323	722.233	0.8292	0.685743	662.047
6	797.094	20.5788	17.4097	1.18203	1125.54	930.811	0.856343	0.70819	853.243
6	844.375	21.0292	18.2199	1.15419	1203.7	995.45	0.848234	0.701484	912.496
6	854.625	22.5667	15.8034	1.42797	1120.39	926.552	0.922371	0.762795	849.34
6	882.562	27.2788	15.2687	1.78658	1308.51	1082.13	0.815578	0.674478	991.954
6	652.406	17.3011	16.7766	1.03126	911.859	754.101	0.865144	0.715469	691.259
6	797.375	19.5053	18.6868	1.0438	1145.09	946.98	0.842018	0.696344	868.065
6	772.75	22.8398	13.948	1.6375	1000.81	827.667	0.933648	0.772121	758.695
6	924.688	28.9567	13.5616	2.13519	1233.7	1020.26	0.906322	0.749522	935.242
6	574.188	18.0889	13.3678	1.35317	759.663	628.237	0.913967	0.755845	575.884
6	564.188	20.1655	13.5693	1.48612	859.639	710.916	0.793607	0.656308	651.673
6	726.594	18.6502	16.6905	1.11741	977.922	808.735	0.898432	0.742997	741.341
6	657.812	19.7097	13.4167	1.46904	830.763	687.035	0.957465	0.791817	629.782
6	746.656	19.6544	15.8515	1.2399	978.768	809.434	0.922442	0.762853	741.981
6	563.969	18.0873	12.4818	1.44909	709.253	586.547	0.961506	0.795159	537.668
6	551.312	18.6709	12.1729	1.53381	714.019	590.489	0.933654	0.772126	541.281
6	591.531	18.3734	14.0976	1.3033	813.736	672.955	0.879006	0.726932	616.875
6	782.312	20.7347	15.7639	1.31532	1026.86	849.207	0.921227	0.761848	778.44
6	638.562	20.0627	15.3396	1.3079	966.834	799.566	0.798637	0.660467	732.935
6	647.812	20.0608	13.3905	1.49814	843.91	697.908	0.928221	0.767632	639.749
6	631.469	17.3164	14.7478	1.17417	802.299	663.496	0.95173	0.787074	608.204
6	563.469	17.1534	13.6084	1.2605	733.344	606.471	0.929095	0.768355	555.932
6	586.875	19.8707	14.8064	1.34203	924.303	764.392	0.767767	0.634938	700.693
6	607.562	16.8213	15.5925	1.0788	823.994	681.437	0.89159	0.737339	624.651
6	690.156	20.4101	13.4758	1.51457	864.072	714.582	0.965818	0.798725	655.034
6	499.688	14.9758	14.6971	1.01896	691.47	571.841	0.873823	0.722646	524.187
6	541.438	18.4626	12.2933	1.50185	713.035	589.675	0.918197	0.759343	540.535
6	518.594	15.5124	13.629	1.13819	664.192	549.282	0.94413	0.780789	503.509
6	790.938	22.1547	14.992	1.47777	1043.46	862.933	0.916568	0.757996	791.022
6	772.438	19.7935	16.1163	1.22816	1002.16	828.78	0.932017	0.770772	759.715
6	683.719	18.4157	14.7451	1.24894	853.076	705.488	0.969142	0.801474	646.698
6	812.25	22.8404	15.2922	1.4936	1097.3	907.456	0.895084	0.740229	831.835
6	606.438	18.1536	15.1268	1.2001	862.696	713.444	0.850014	0.702956	653.991
6	715.656	17.733	16.0565	1.10441	894.507	739.752	0.967428	0.800056	678.106
6	527.438	18.1046	11.8067	1.53342	671.531	555.352	0.949736	0.785426	509.072
6	779	20.3393	15.5775	1.30568	995.367	823.162	0.946351	0.782626	754.565
6	789.344	21.2555	17.0437	1.24712	1138.12	941.214	0.838644	0.693553	862.78
6	876.75	23.3547	17.3604	1.34529	1273.75	1053.38	0.832318	0.688322	965.601
6	813	28.1698	16.5636	1.7007	1465.85	1212.24	0.670657	0.554629	1111.22
6	911.938	20.9232	17.6092	1.1882	1157.49	957.239	0.952675	0.787856	877.469
6	810.188	22.9101	14.02	1.63411	1009.08	834.499	0.970866	0.8029	764.958
6	581.844	19.1634	17.6358	1.08662	1061.74	878.052	0.662653	0.548009	804.881
6	532.781	25.7816	11.3662	2.26827	920.608	761.337	0.699797	0.578728	697.892
6	797.562	24.9866	13.5002	1.85083	1059.73	876.393	0.910052	0.752607	803.36
6	646.281	19.1727	14.3162	1.33923	862.307	713.122	0.90627	0.749479	653.696
6	816.781	19.305	17.1	1.12895	1037.09	857.667	0.952329	0.78757	786.195
6	702.469	18.4664	16.9588	1.0889	983.846	813.634	0.863372	0.714003	745.831
6	860.906	22.4717	15.7538	1.42642	1112.17	919.759	0.936013	0.774076	843.112
6	711.906	19.7517	15.2344	1.29652	945.323	781.776	0.910627	0.753082	716.628
6	677.844	21.2315	12.9525	1.63918	863.939	714.472	0.948734	0.784597	654.933
6	611.656	17.4571	15.2587	1.14407	836.832	692.054	0.883827	0.730919	634.383
6	617.156	20.016	14.6505	1.36624	921.254	761.871	0.810053	0.669909	698.382
6	685.938	21.0126	14.0763	1.49277	929.219	768.458	0.892615	0.738187	704.42
6	641.469	21.2233	13.5768	1.56321	905.23	748.619	0.856869	0.708625	686.234
6	575.656	19.1392	14.0246	1.36469	843.268	697.377	0.825459	0.682649	639.262
6	513.219	16.4403	13.5245	1.21559	698.524	577.674	0.888422	0.734719	529.535
6	411.188	14.4748	12.534	1.15484	569.97	471.361	0.87234	0.72142	432.081
6	521.375	15.5456	13.2063	1.17713	644.966	533.383	0.977487	0.808376	488.934
6	725.938	17.7791	16.6621	1.06704	930.659	769.649	0.943206	0.780025	705.511
6	677.906	17.9892	16.3883	1.09769	926.181	765.945	0.885058	0.731937	702.116
6	660.625	18.1077	15.7649	1.14861	896.822	741.666	0.890731	0.736629	679.86
6	595.75	17.6793	15.9162	1.11077	884.002	731.064	0.814909	0.673924	670.142
6	616.656	19.339	13.4347	1.43948	816.225	675.013	0.913547	0.755498	618.762
6	546.812	18.046	12.4152	1.45354	703.855	582.084	0.939405	0.776882	533.577
6	709.688	20.4354	16.2187	1.25999	1041.24	861.096	0.824168	0.681581	789.338
6	716.812	18.659	15.4278	1.20944	904.363	747.902	0.958431	0.792616	685.577
6	721.156	18.9956	15.768	1.20469	940.978	778.182	0.926719	0.76639	713.334
6	655.906	18.6861	15.8295	1.18046	929.253	768.486	0.853504	0.705842	704.446
6	489	17.4501	13.0576	1.33639	715.83	591.986	0.826033	0.683123	542.654
6	817.344	23.4704	15.515	1.51275	1143.99	946.074	0.863932	0.714466	867.234
6	675.438	18.0377	15.8211	1.14011	896.532	741.426	0.910998	0.753389	679.641
6	792.156	18.84	18.0614	1.04311	1069.01	884.065	0.896038	0.741017	810.393
6	533.688	16.9239	13.3388	1.26877	709.199	586.503	0.909949	0.752521	537.628
6	489.438	20.3418	10.8703	1.87133	694.671	574.488	0.851954	0.704561	526.614
6	607.938	19.3475	13.3416	1.45016	810.929	670.633	0.906513	0.749681	614.747
6	535.406	16.3543	13.0826	1.25008	672.163	555.874	0.963179	0.796543	509.551
6	442.969	13.9392	13.5935	1.02543	595.276	492.289	0.899814	0.74414	451.265
6	618.625	17.1745	15.044	1.14162	811.706	671.275	0.921567	0.76213	615.336
6	772.375	19.4587	16.5749	1.17399	1013.25	837.948	0.921746	0.762278	768.119
6	667.562	18.1273	15.126	1.19842	861.406	712.377	0.937091	0.774968	653.012
6	664.188	18.4316	14.9905	1.22955	868.014	717.842	0.925256	0.76518	658.022
6	763.562	19.3602	18.0897	1.07024	1100.25	909.899	0.839172	0.69399	834.074
6	796.281	21.0124	16.0375	1.3102	1058.67	875.513	0.909503	0.752153	802.553
6	677.438	17.3367	16.9927	1.02024	925.503	765.385	0.885094	0.731966	701.603
6	794.156	22.8186	14.7069	1.55156	1054.29	871.888	0.910846	0.753264	799.231
6	867.094	21.8413	16.7713	1.3023	1150.79	951.694	0.911105	0.753478	872.387
6	701.125	18.9068	15.4325	1.22513	916.652	758.065	0.924888	0.764876	694.893
6	605.812	16.6812	14.2646	1.16941	747.546	618.215	0.979938	0.810402	566.697
6	681	18.0865	16.0881	1.12421	914.131	755.981	0.900817	0.74497	692.982
6	651.938	16.9504	15.515	1.09251	826.193	683.256	0.954163	0.789086	626.318
6	493.781	14.8151	14.0531	1.05422	654.076	540.917	0.91286	0.754929	495.84
6	548.656	15.5341	14.4781	1.07293	706.557	584.318	0.938968	0.776521	535.625
6	574.5	15.8268	14.6785	1.07823	729.838	603.571	0.951835	0.787161	553.273
6	628.125	16.7767	14.9918	1.11906	790.152	653.45	0.961244	0.794942	598.996
6	571.406	17.7312	13.118	1.35167	730.724	604.304	0.945561	0.781972	553.945
6	714.188	21.0645	13.2518	1.58956	876.952	725.233	0.984769	0.814398	664.797
6	699.844	18.3743	15.1112	1.21594	872.288	721.376	0.970151	0.802308	661.262
6	509.656	15.8409	13.3501	1.18657	664.378	549.436	0.927599	0.767118	503.65
6	408.594	14.1835	11.3594	1.24861	506.164	418.594	0.97611	0.807236	383.711
6	628.875	17.3945	14.8164	1.174	809.662	669.585	0.939201	0.776713	613.786
6	716.625	19.5684	15.6649	1.24919	963.014	796.406	0.899824	0.744148	730.039
6	635.281	18.0872	14.418	1.25449	819.266	677.528	0.937646	0.775427	621.067
6	619.562	17.7932	14.8879	1.19515	832.218	688.239	0.900214	0.744471	630.886
6	640.156	16.586	15.2609	1.08683	795.188	657.615	0.973451	0.805037	602.814
6	478.656	15.7822	12.6894	1.24373	629.155	520.307	0.91995	0.760792	476.948
6	467	16.1711	12.3183	1.31278	625.806	517.538	0.90235	0.746237	474.41
6	692.875	18.4095	16.2731	1.13128	941.158	778.331	0.890206	0.736194	713.471
6	659.469	19.4253	14.4598	1.3434	882.429	729.763	0.903676	0.747334	668.949
6	492.75	19.058	13.4614	1.41575	805.966	666.529	0.739278	0.611378	610.984
6	532.875	16.1212	13.308	1.21139	674.001	557.394	0.956011	0.790615	510.944
6	496.375	17.076	13.4244	1.27201	720.165	595.572	0.833443	0.689252	545.941
6	559.594	16.0637	14.1999	1.13125	716.605	592.627	0.944259	0.780896	543.242
6	494.969	17.2559	14.1768	1.21719	768.54	635.578	0.77877	0.644038	582.613
6	701.844	18.3882	15.4488	1.19027	892.447	738.048	0.950946	0.786426	676.544
6	747.062	18.6051	17.233	1.07962	1007.26	833	0.896833	0.741675	763.584
6	665.594	19.9843	14.0165	1.42577	879.989	727.745	0.914598	0.756366	667.099
6	612.812	18.2797	13.353	1.36896	766.826	634.16	0.966337	0.799155	581.313
6	661.5	20.4031	13.2883	1.53542	851.758	704.398	0.939099	0.776629	645.698
6	717.438	21.9129	14.4188	1.51975	992.608	820.88	0.873985	0.72278	752.474
6	600.625	19.9887	14.3235	1.39552	899.466	743.852	0.807452	0.667757	681.865
6	705.125	18.4001	15.6372	1.17669	903.921	747.537	0.943265	0.780074	685.242
6	770.5	18.6477	17.4755	1.06707	1023.78	846.658	0.910048	0.752604	776.103
6	615.438	18.4724	13.2686	1.39218	770.012	636.795	0.966461	0.799257	583.729
6	665.125	19.7233	13.8107	1.42812	855.746	707.696	0.939846	0.777246	648.721
6	523.438	15.8438	13.6806	1.15812	680.95	563.141	0.929496	0.768687	516.213
6	610.438	17.5573	16.3613	1.0731	902.45	746.32	0.817929	0.676422	684.127
6	664.375	19.2542	13.8927	1.38592	840.357	694.97	0.955977	0.790586	637.056
6	520.156	19.8072	14.1818	1.39667	882.479	729.804	0.712734	0.589426	668.987
6	441.875	14.891	13.0636	1.13989	611.135	505.404	0.8743	0.72304	463.287
6	576.219	19.9836	11.8108	1.69198	741.489	613.206	0.939682	0.777111	562.106
6	521.625	17.5901	12.8032	1.37388	707.513	585.109	0.891501	0.737265	536.35
6	481.844	16.0899	13.6221	1.18115	688.569	569.442	0.846168	0.699775	521.989
6	499.219	17.4118	11.9239	1.46024	652.246	539.403	0.925502	0.765384	494.453
6	522.594	14.7731	14.3777	1.0275	667.283	551.839	0.947005	0.783166	505.852
6	645.719	19.1609	16.4333	1.16598	989.217	818.076	0.789314	0.652758	749.903
6	724.219	20.4533	14.8894	1.37368	956.731	791.21	0.91533	0.756972	725.276
6	533.969	15.9837	13.7074	1.16606	688.308	569.226	0.938061	0.775771	521.79
6	836.875	19.981	17.6256	1.13364	1106.4	914.982	0.914636	0.756398	838.733
6	500.125	15.6319	13.5137	1.15675	663.646	548.831	0.911255	0.753602	503.095
6	589.938	17.8155	13.7712	1.29368	770.762	637.415	0.925515	0.765395	584.297
6	551.781	17.1906	13.436	1.27944	725.622	600.085	0.919506	0.760425	550.078
6	511.969	19.0144	12.8449	1.48031	767.295	634.548	0.806825	0.667239	581.669
6	457.312	15.0558	13.2502	1.13627	626.728	518.3	0.882332	0.729683	475.108
6	604.062	17.0764	15.5131	1.10077	832.233	688.251	0.877678	0.725834	630.897
6	553.562	18.5133	13.798	1.34174	802.508	663.669	0.834094	0.68979	608.363
6	462.719	14.2957	13.3916	1.06751	601.437	497.384	0.930305	0.769356	455.935
6	863.125	21.372	16.1053	1.32701	1081.34	894.262	0.965181	0.798199	819.74
6	710.062	20.2185	15.2079	1.32947	965.979	798.858	0.888847	0.73507	732.287
6	712.562	18.9579	15.6745	1.20947	933.538	772.03	0.922972	0.763292	707.694
6	811.188	20.5112	15.6608	1.30972	1009.15	834.558	0.971997	0.803835	765.011
6	915.438	21.2435	17.2413	1.23213	1150.66	951.585	0.962013	0.795578	872.286
6	812.125	19.8768	16.3812	1.21339	1022.92	845.949	0.960016	0.793927	775.453
6	621.25	20.9775	13.306	1.57654	876.902	725.192	0.856669	0.70846	664.76
6	590.188	18.089	14.0192	1.2903	796.687	658.855	0.895778	0.740802	603.95
6	593.312	17.6916	13.1435	1.34603	730.512	604.128	0.982097	0.812188	553.784
6	567.062	17.3842	13.8748	1.25293	757.763	626.665	0.90489	0.748338	574.443
6	648.938	18.5832	14.0583	1.32187	820.736	678.743	0.956087	0.790678	622.181
6	556.125	15.9711	14.5718	1.09603	731.138	604.646	0.919753	0.76063	554.259
6	611.219	18.32	13.8776	1.32011	798.708	660.527	0.925351	0.765259	605.483
6	447.906	15.3154	12.282	1.24698	590.946	488.708	0.916511	0.757948	447.983
6	789.438	20.3825	15.6838	1.29959	1004.29	830.54	0.950511	0.786066	761.328
6	565.375	16.1302	14.9925	1.07589	759.739	628.299	0.89985	0.74417	575.941
6	735.594	19.7383	16.4044	1.20323	1017.23	841.245	0.874411	0.723132	771.141
6	901.188	22.327	16.0814	1.38838	1127.99	932.838	0.966071	0.798934	855.102
6	511.125	14.9443	14.1781	1.05404	665.643	550.482	0.928504	0.767866	504.609
6	747.312	21.7577	13.6884	1.5895	935.657	773.782	0.965792	0.798703	709.3
6	679.156	20.8133	16.1219	1.29099	1054.17	871.788	0.779039	0.64426	799.139
6	811.812	19.585	17.1114	1.14456	1052.83	870.684	0.932385	0.771076	798.127
6	971.594	22.1734	17.7478	1.24936	1236.3	1022.42	0.950292	0.785885	937.214
6	585.25	17.4367	13.7492	1.2682	753.166	622.863	0.939613	0.777054	570.958
6	564.906	16.9513	15.4615	1.09636	823.388	680.937	0.829602	0.686075	624.192
6	608.188	19.1489	13.2032	1.45032	794.283	656.867	0.925892	0.765707	602.128
6	537.594	16.63	13.6925	1.21453	715.36	591.598	0.908715	0.751501	542.298
6	680.031	16.9231	15.8483	1.06782	842.58	696.808	0.975923	0.807082	638.741
6	583.562	16.2967	15.1649	1.07464	776.407	642.084	0.908857	0.751619	588.577
6	445.719	14.0442	12.8878	1.08973	568.626	470.25	0.947833	0.783852	431.063
6	651.812	18.4866	15.0228	1.23057	872.487	721.541	0.903362	0.747074	661.412
6	501.594	14.9999	13.8368	1.08406	652.038	539.231	0.930201	0.76927	494.295
6	803.375	23.9843	13.6365	1.75882	1027.5	849.733	0.945444	0.781876	778.922
6	602.031	18.7085	13.0397	1.43473	766.406	633.812	0.949857	0.785526	580.995
6	571.656	18.2807	12.6966	1.43982	729.173	603.021	0.947987	0.783979	552.769
6	586.438	18.5258	13.0963	1.41458	762.216	630.347	0.930341	0.769385	577.818
6	493.656	15.6664	12.8118	1.22281	630.562	521.47	0.946662	0.782883	478.014
6	770.094	20.9217	15.174	1.37878	997.353	824.804	0.933669	0.772138	756.07
6	710.312	19.6664	15.1591	1.29733	936.586	774.55	0.917064	0.758406	710.004
6	745.469	23.1409	13.4226	1.72403	975.809	806.988	0.923767	0.763949	739.739
6	682.062	17.8955	15.2844	1.17083	859.299	710.635	0.959794	0.793743	651.415
6	534.969	15.5601	13.9172	1.11804	680.323	562.622	0.950849	0.786346	515.737
6	603.281	19.1431	12.9422	1.47912	778.343	643.684	0.937232	0.775084	590.044
6	889.812	21.1182	17.7725	1.18825	1179.12	975.121	0.912515	0.754643	893.861
6	730.469	20.2138	15.4624	1.30729	981.915	812.037	0.899551	0.743922	744.368
6	762.875	21.6336	14.48	1.49403	984.122	813.863	0.937351	0.775183	746.041
6	696.281	19.0143	14.5505	1.30678	869.173	718.801	0.968671	0.801084	658.901
6	826.062	21.2487	19.0224	1.11703	1269.83	1050.14	0.786618	0.650528	962.632
6	705.281	20.5482	14.7436	1.3937	951.762	787.101	0.89605	0.741027	721.509
6	851.156	24.3817	15.6803	1.55492	1201.07	993.279	0.856915	0.708663	910.506
6	787.969	20.0277	17.3075	1.15717	1088.97	900.569	0.874968	0.723592	825.522
6	602.531	20.2757	12.8961	1.57223	821.459	679.341	0.886935	0.733489	622.729
6	712.375	20.7211	16.1238	1.28513	1049.62	868.026	0.820684	0.6787	795.69
6	646.25	17.9373	16.4839	1.08818	928.894	768.189	0.841264	0.69572	704.174
6	866.469	21.5283	17.0139	1.26534	1150.7	951.625	0.910515	0.75299	872.323
6	554.312	16.426	14.7321	1.11498	760.235	628.709	0.881667	0.729133	576.317
6	740.062	20.3378	16.2832	1.249	1040.39	860.392	0.860146	0.711335	788.693
6	605.156	23.1333	13.0314	1.77519	947.062	783.214	0.772658	0.638983	717.946
6	626.625	21.9607	13.3505	1.64494	921.073	761.721	0.822644	0.680321	698.244
6	574.906	21.0412	11.9145	1.76602	787.578	651.322	0.882676	0.729967	597.045
6	771.812	20.3373	15.9568	1.27453	1019.5	843.122	0.915423	0.757048	772.861
6	530.375	15.097	14.4756	1.04292	686.557	567.778	0.934124	0.772514	520.463
6	679.719	17.7312	16.1895	1.09523	901.827	745.805	0.911389	0.753713	683.655
6	655.594	18.267	14.8523	1.22991	852.335	704.875	0.930085	0.769174	646.136
6	820.375	19.8521	17.3536	1.14397	1082.29	895.051	0.916568	0.757996	820.463
6	836.656	23.7066	14.4648	1.63892	1077.29	890.91	0.939103	0.776632	816.667
6	684.281	17.7342	15.608	1.13623	869.578	719.135	0.951534	0.786912	659.207
6	660.125	19.2656	15.4929	1.24351	937.699	775.471	0.851257	0.703984	710.849
6	743.625	22.7813	14.4632	1.57513	1035.12	856.04	0.868681	0.718393	784.703
6	599.625	19.3413	13.5146	1.43115	821.181	679.111	0.882955	0.730198	622.519
6	727.094	18.6908	16.6654	1.12154	978.573	809.274	0.898452	0.743014	741.834
6	624.594	19.473	13.1924	1.47608	807.06	667.433	0.935815	0.773913	611.813
6	719.438	19.4659	14.6602	1.3278	896.529	741.424	0.970346	0.80247	679.638
6	484.031	16.7246	12.5945	1.32793	661.738	547.253	0.884474	0.731454	501.649
6	719.594	20.7624	14.1745	1.46477	924.561	764.606	0.941131	0.778309	700.889
6	806.594	21.0535	16.6292	1.26606	1099.88	909.593	0.886763	0.733347	833.794
6	590.094	19.9071	14.3965	1.38278	900.355	744.587	0.792511	0.655401	682.538
6	491.469	15.1429	13.7279	1.10308	653.072	540.086	0.909983	0.75255	495.079
6	651.719	19.3486	15.1982	1.27308	923.828	764	0.853035	0.705454	700.333
6	639.344	18.1824	15.6683	1.16046	895.001	740.16	0.863791	0.714349	678.48
6	570.469	16.3711	14.2761	1.14675	734.238	607.21	0.939491	0.776953	556.609
6	653.312	18.9804	15.0279	1.26301	896.095	741.064	0.881587	0.729066	679.309
6	600.094	18.5799	13.6705	1.35913	797.954	659.903	0.909367	0.752041	604.911
6	630.781	17.2076	15.9514	1.07875	862.324	713.136	0.884517	0.73149	653.708
6	737.969	18.5435	15.8698	1.16848	924.517	764.569	0.965209	0.798221	700.855
6	721.969	18.8515	15.769	1.19548	933.897	772.327	0.934797	0.773071	707.966
6	634	19.2353	13.6374	1.41048	824.1	681.525	0.930266	0.769324	624.732
6	565.219	17.8895	13.1288	1.36261	737.86	610.205	0.926276	0.766024	559.355
6	544.781	15.2929	15.1827	1.00726	729.434	603.237	0.903096	0.746855	552.967
6	698.406	18.846	15.2985	1.23188	905.773	749.068	0.932366	0.771061	686.646
6	753.25	19.9441	16.5272	1.20675	1035.53	856.379	0.879575	0.727403	785.014
6	774.625	20.1744	16.1679	1.24781	1024.72	847.433	0.914084	0.755941	776.814
6	673.25	20.0755	13.7346	1.46168	866.227	716.364	0.939816	0.777222	656.667
6	811	21.647	14.7626	1.46634	1003.95	830.257	0.976807	0.807812	761.068
6	783.219	23.6847	13.7854	1.7181	1025.74	848.279	0.923303	0.763566	777.589
6	546.625	15.9377	14.1967	1.12264	710.826	587.848	0.929874	0.769	538.861
6	797.031	21.6018	16.3579	1.32057	1110.11	918.056	0.868172	0.717973	841.552
6	912.094	22.1536	18.8982	1.17226	1315.27	1087.72	0.838536	0.693464	997.078
6	762.219	20.1067	18.7368	1.07311	1183.55	978.787	0.778738	0.644011	897.222
6	732.188	19.7667	15.097	1.30931	937.506	775.311	0.944379	0.780995	710.702
6	852.188	20.9019	17.474	1.19617	1147.44	948.922	0.898059	0.742689	869.845
6	883.656	22.1039	16.86	1.31103	1170.78	968.228	0.912653	0.754758	887.542
6	844	21.9566	16.1006	1.36371	1110.6	918.457	0.918933	0.759951	841.919
6	881.969	19.9711	17.3052	1.15406	1085.75	897.904	0.982253	0.812317	823.079
6	771.875	19.4675	15.8648	1.22709	970.277	802.412	0.961943	0.795521	735.545
6	777.562	23.8565	14.7168	1.62104	1102.98	912.16	0.852441	0.704963	836.147
6	801.438	21.6933	15.0118	1.44509	1023.07	846.075	0.947241	0.783362	775.569
6	685.125	18.8357	17.4614	1.0787	1033.26	854.499	0.801786	0.663072	783.29
6	765.5	21.2075	17.7765	1.193	1184.37	979.462	0.781551	0.646338	897.84
6	565.406	27.3476	16.4707	1.66038	1415.08	1170.26	0.483145	0.399558	1072.74
6	698.969	21.082	16.18	1.30296	1071.62	886.222	0.788706	0.652255	812.37
6	745.812	21.4978	17.0649	1.25977	1152.52	953.127	0.78249	0.647114	873.7
6	1031.88	22.3158	18.5144	1.20532	1297.99	1073.43	0.961288	0.794979	983.977
6	852.906	20.9309	16.7492	1.24966	1101.37	910.823	0.936413	0.774407	834.921
6	872	20.6656	17.3685	1.18983	1127.61	932.53	0.935091	0.773314	854.819
6	696.719	19.2507	16.7472	1.14949	1012.83	837.606	0.831798	0.687891	767.805
6	745.281	20.6034	15.9807	1.28927	1034.39	855.435	0.871231	0.720502	784.149
6	579.406	17.319	14.2872	1.2122	777.351	642.864	0.901289	0.74536	589.292
6	932	20.8639	19.8588	1.05061	1301.66	1076.47	0.865795	0.716007	986.761
6	885.094	21.6906	17.5955	1.23274	1199.01	991.57	0.892619	0.73819	908.939
6	875.875	20.3261	19.3775	1.04895	1237.38	1023.31	0.855927	0.707846	938.031
6	644.875	20.3276	15.7141	1.29359	1003.52	829.902	0.777049	0.642615	760.744
6	876.938	21.9148	17.864	1.22676	1229.89	1017.11	0.862183	0.71302	932.354
6	899.344	21.9307	16.6088	1.32043	1144.3	946.332	0.950347	0.78593	867.471
6	773.125	20.8274	15.0578	1.38316	985.25	814.795	0.948858	0.784699	746.896
6	709.438	20.2903	15.5128	1.30797	988.844	817.767	0.86753	0.717442	749.62
6	686.75	20.5444	14.3368	1.43298	925.328	765.24	0.897431	0.742169	701.47
6	830.812	24.5905	14.875	1.65314	1149.15	950.338	0.874228	0.722981	871.143
6	839.688	21.514	15.4533	1.39219	1044.47	863.766	0.972124	0.80394	791.786
6	890.969	20.3758	18.3715	1.1091	1176.01	972.552	0.916114	0.75762	891.506
6	695.594	17.7468	16.0554	1.10535	895.143	740.277	0.93964	0.777076	678.587
6	486.344	16.1166	12.5703	1.28212	636.458	526.347	0.923999	0.764141	482.485
6	636.281	17.9036	14.4409	1.23978	812.24	671.717	0.947246	0.783366	615.741
6	563.375	15.672	15.4042	1.01739	758.426	627.213	0.898219	0.742821	574.946
6	502.969	16.6114	14.1541	1.17361	738.651	610.859	0.823379	0.680929	559.954
6	762	18.8339	18.0794	1.04173	1069.73	884.659	0.861348	0.712329	810.938
6	990.812	22.4	18.2618	1.22661	1285.11	1062.78	0.932284	0.770993	974.214
6	542.344	16.3169	13.5618	1.20316	695.191	574.918	0.943341	0.780137	527.008
6	846.5	21.8439	15.8028	1.38228	1084.46	896.843	0.943867	0.780571	822.106
6	726.375	17.5917	16.9615	1.03715	937.394	775.218	0.936994	0.774888	710.617
6	673.375	19.1547	14.3327	1.33643	862.491	713.274	0.944062	0.780733	653.835
6	548.531	17.6292	14.6786	1.20101	812.955	672.308	0.815893	0.674738	616.282
6	660	18.8107	14.2702	1.31818	843.308	697.41	0.946359	0.782633	639.292
6	585.25	16.8285	15.1693	1.10937	801.975	663.228	0.882426	0.729761	607.959
6	810.156	21.4023	15.5567	1.37576	1045.99	865.026	0.936568	0.774536	792.941
6	940.094	24.0138	16.9498	1.41676	1278.72	1057.49	0.888985	0.735185	969.367
6	731.25	23.3235	14.646	1.59249	1073.15	887.49	0.823953	0.681404	813.533
6	519.469	18.6462	15.2537	1.2224	893.54	738.951	0.702981	0.581361	677.372
6	777.812	24.6046	17.4184	1.41256	1346.4	1113.47	0.69855	0.577697	1020.68
6	746.406	24.1996	12.4738	1.94003	948.325	784.259	0.951735	0.787078	718.904
6	602.562	20.7371	12.649	1.63942	824.051	681.485	0.884191	0.73122	624.694
6	791.125	19.4483	15.8057	1.23046	965.704	798.631	0.990601	0.819221	732.079
6	918.531	22.6612	17.1566	1.32085	1221.41	1010.1	0.909346	0.752023	925.926
6	612.844	21.954	12.8276	1.71146	884.724	731.661	0.837606	0.692695	670.689
6	871	21.5548	17.4001	1.23877	1178.28	974.428	0.893858	0.739215	893.226
6	991.812	25.1246	17.2225	1.45882	1359.39	1124.21	0.882231	0.7296	1030.52
6	913.094	25.9024	15.1185	1.71329	1230.27	1017.42	0.897459	0.742193	932.636
6	837.438	20.8656	17.0186	1.22604	1115.59	922.584	0.907709	0.750669	845.702
6	965.312	24.227	17.6218	1.37483	1341.22	1109.18	0.870296	0.719729	1016.75
6	964.625	22.4462	17.4075	1.28945	1227.52	1015.15	0.950225	0.785829	930.559
6	651.312	22.281	14.0813	1.5823	985.663	815.136	0.799023	0.660786	747.208
6	675.094	20.4363	17.2695	1.18337	1108.75	916.926	0.736257	0.60888	840.516
6	797.812	22.2235	16.4996	1.34691	1151.96	952.661	0.837457	0.692571	873.273
6	653.875	18.0892	14.4887	1.24851	823.377	680.928	0.960271	0.794138	624.184
6	758.531	24.7851	13.7945	1.79674	1074.1	888.276	0.853937	0.7062	814.253
6	597.062	19.8388	13.3205	1.48934	830.209	686.577	0.869622	0.719172	629.362
6	752.688	19.5058	15.8937	1.22726	973.954	805.453	0.934489	0.772816	738.332
6	815.844	19.8271	17.9231	1.10624	1116.41	923.26	0.883655	0.730777	846.322
6	1111.12	22.06	20.3018	1.0866	1406.99	1163.57	0.954925	0.789717	1066.61
6	721.25	22.2895	14.4707	1.54032	1013.3	837.993	0.860687	0.711782	768.161
6	824.438	20.2633	16.689	1.21417	1062.4	878.601	0.938353	0.776011	805.384
6	794.25	20.4013	15.9471	1.27931	1022.09	845.263	0.939648	0.777083	774.825
6	787.281	19.3079	17.37	1.11157	1053.62	871.335	0.903535	0.747217	798.723
6	943.438	24.2192	17.7557	1.36402	1350.98	1117.25	0.84443	0.698338	1024.14
6	879.281	23.2549	17.8022	1.30629	1300.59	1075.58	0.817498	0.676066	985.944
6	884.781	21.6281	17.2179	1.25614	1169.9	967.496	0.914507	0.756291	886.871
6	739.375	22.2396	17.4683	1.27314	1220.47	1009.32	0.732549	0.605814	925.208
6	813.75	22.5392	17.349	1.29916	1228.47	1015.93	0.800986	0.66241	931.274
6	775.562	28.3534	19.1666	1.47932	1707.26	1411.89	0.549308	0.454274	1294.23
6	806.031	20.4182	18.9146	1.0795	1213.29	1003.38	0.803315	0.664336	919.766
6	906.062	24.1602	16.5687	1.45818	1257.59	1040.02	0.871197	0.720474	953.352
6	516.938	17.6772	15.445	1.14453	857.73	709.337	0.728762	0.602681	650.225
6	921.469	24.1731	16.702	1.44731	1268.39	1048.95	0.87847	0.726489	961.535
6	740.125	19.406	17.8228	1.08883	1086.58	898.591	0.82365	0.681153	823.709
6	707.656	20.3245	16.9414	1.1997	1081.73	894.582	0.791047	0.65419	820.034
6	581.469	19.6248	13.9537	1.40642	860.293	711.457	0.817293	0.675896	652.169
6	710.688	20.9564	13.8047	1.51806	908.855	751.617	0.945545	0.781959	688.982
6	877.969	21.8334	17.3696	1.25699	1191.41	985.288	0.891079	0.736916	903.18
6	949.688	21.8771	18.9024	1.15737	1299.14	1074.38	0.883939	0.731012	984.849
6	1011.31	23.1535	18.0014	1.28621	1309.4	1082.86	0.933925	0.772349	992.625
6	897.156	20.4341	19.3821	1.05428	1244.25	1028.99	0.871883	0.721042	943.238
6	984.688	22.3393	17.7952	1.25536	1248.88	1032.82	0.953398	0.788454	946.751
6	1053.53	22.3002	19.3557	1.15212	1356.03	1121.43	0.939457	0.776924	1027.97
6	595.844	17.7267	13.3775	1.32511	744.994	616.105	0.967113	0.799796	564.763
6	602.781	18.1318	14.2183	1.27525	809.911	669.791	0.899954	0.744256	613.975
6	813.625	21.9904	15.7392	1.39717	1087.34	899.222	0.90481	0.748272	824.286
6	831.156	19.8422	18.6046	1.06652	1159.74	959.097	0.866603	0.716675	879.172
6	802.25	24.5873	14.5346	1.69165	1122.7	928.464	0.864062	0.714573	851.092
6	575.938	17.2367	13.2524	1.30065	717.63	593.475	0.97045	0.802555	544.019
6	830.969	20.0151	17.5603	1.13979	1104.18	913.148	0.910004	0.752567	837.053
6	684.156	21.8974	16.3022	1.34321	1121.47	927.45	0.737674	0.610052	850.163
6	766.531	20.9738	15.2939	1.37138	1007.73	833.385	0.91978	0.760652	763.936
6	727.125	18.5877	15.3999	1.207	899.277	743.696	0.977718	0.808566	681.721
6	644.562	18.772	14.4096	1.30274	849.789	702.77	0.917174	0.758497	644.206
6	639.75	18.8075	14.5501	1.2926	859.699	710.965	0.899833	0.744156	651.718
6	689.375	22.2825	13.4888	1.65193	944.25	780.888	0.882809	0.730077	715.814
6	998.125	23.4154	17.1966	1.36163	1265.01	1046.16	0.954089	0.789025	958.976
6	724.75	19.4877	16.1019	1.21028	985.796	815.246	0.888995	0.735193	747.309
6	556.812	17.42	13.2162	1.31808	723.277	598.146	0.930898	0.769846	548.3
6	628.406	18.0436	14.4226	1.25106	817.556	676.113	0.929439	0.76864	619.771
6	632.438	18.5067	14.8803	1.2437	865.149	715.472	0.883944	0.731016	655.849
6	626	17.2513	15.0832	1.14374	817.461	676.035	0.925988	0.765786	619.699
6	876.188	20.9332	17.3847	1.20411	1143.28	945.489	0.926703	0.766378	866.698
6	653.906	18.3464	14.7999	1.23963	853.023	705.444	0.926943	0.766575	646.657
6	685.719	19.0099	14.5246	1.30881	867.428	717.357	0.955895	0.790519	657.578
6	830.406	23.0184	15.0849	1.52592	1090.86	902.132	0.920493	0.761241	826.955
6	697.719	19.0354	17.3956	1.09427	1040.28	860.307	0.811011	0.670701	788.615
6	695.625	20.1152	14.1192	1.42467	892.247	737.882	0.942732	0.779633	676.392
6	496.406	14.532	13.4583	1.07978	614.418	508.12	0.976947	0.807929	465.777
6	870.875	23.6211	16.2571	1.45297	1206.4	997.686	0.872895	0.721878	914.545
6	603.562	17.7396	13.9953	1.26754	779.966	645.027	0.935717	0.773831	591.275
6	874.406	22.5148	15.3774	1.46415	1087.68	899.505	0.972097	0.803917	824.547
6	803.062	19.6578	17.084	1.15066	1055.05	872.521	0.920393	0.761159	799.811
6	580.438	17.0522	13.6025	1.25361	728.697	602.627	0.963178	0.796542	552.408
6	704.125	17.6737	15.6881	1.12657	871.058	720.36	0.977463	0.808356	660.33
6	639.875	16.9374	15.2485	1.11076	811.375	671.002	0.953612	0.788631	615.085
6	519.438	20.3283	13.1355	1.54759	838.871	693.741	0.748748	0.61921	635.929
6	768.875	20.3243	16.0536	1.26603	1025.03	847.695	0.907018	0.750098	777.054
6	726.312	19.2902	15.6187	1.23507	946.523	782.768	0.927877	0.767348	717.538
6	547.812	15.8551	14.199	1.11664	707.255	584.895	0.9366	0.774562	536.154
6	608.594	16.6649	16.0587	1.03775	840.745	695.29	0.875309	0.723875	637.349
6	507	17.9689	13.8772	1.29485	783.377	647.848	0.782591	0.647198	593.86
6	531.969	16.0122	14.7618	1.08471	742.571	614.101	0.866256	0.716388	562.926
6	789.531	18.889	16.4343	1.14936	975.235	806.513	0.978944	0.80958	739.304
6	684.75	18.2851	15.961	1.14561	916.869	758.244	0.903073	0.746835	695.057
6	592.781	17.6549	13.582	1.29988	753.319	622.99	0.95151	0.786892	571.074
6	591.062	16.5667	14.652	1.13068	762.573	630.643	0.937238	0.775089	578.089
6	712.875	19.7912	14.4299	1.37154	897.189	741.969	0.960788	0.794565	680.139
6	644.031	17.1551	15.3712	1.11606	828.419	685.097	0.940059	0.777422	628.006
6	818.906	25.4115	13.2266	1.92125	1055.91	873.231	0.937789	0.775545	800.462
6	681	18.9977	15.8111	1.20154	943.656	780.398	0.872632	0.721661	715.364
6	540.219	17.9687	13.3965	1.34129	756.239	625.405	0.863791	0.714349	573.287
6	622.938	17.8219	14.3873	1.23872	805.531	666.169	0.935105	0.773326	610.655
6	697.281	21.6248	13.5419	1.59688	919.988	760.824	0.916482	0.757925	697.422
6	550.75	17.733	14.1903	1.24965	790.54	653.771	0.84242	0.696675	599.291
6	595.969	16.1273	14.8098	1.08896	750.343	620.529	0.96042	0.794261	568.818
6	661.312	18.7368	14.6168	1.28186	860.396	711.542	0.929407	0.768614	652.247
6	586.25	19.5282	12.7456	1.53215	781.938	646.657	0.906585	0.74974	592.769
6	556.344	15.8586	14.0278	1.13051	698.878	577.968	0.962586	0.796052	529.804
6	573.688	15.4889	14.7937	1.04699	719.86	595.32	0.963663	0.796943	545.71
6	733.156	18.5942	16.337	1.13816	954.329	789.224	0.928959	0.768243	723.455
6	736.781	21.9937	15.1872	1.44817	1049.36	867.817	0.849006	0.702122	795.499
6	692.875	17.9164	16.6587	1.0755	937.65	775.431	0.893536	0.738948	710.811
6	768.094	19.2085	16.3421	1.1754	986.164	815.551	0.941809	0.77887	747.589
6	713.625	19.6676	14.4471	1.36135	892.655	738.22	0.966684	0.799441	676.702
6	659.688	20.5927	14.1778	1.45246	917.217	758.532	0.86969	0.719228	695.321
6	753.031	19.2524	15.8532	1.21442	958.851	792.963	0.949642	0.785348	726.883
6	474.375	16.0376	14.2153	1.12819	716.217	592.306	0.800895	0.662335	542.947
6	523.031	15.7854	13.869	1.13818	687.784	568.793	0.919547	0.760459	521.393
6	602.875	17.9175	14.642	1.2237	824.191	681.6	0.884499	0.731475	624.8
6	493.344	15.4405	13.3509	1.15651	647.622	535.579	0.921141	0.761778	490.947
6	583.469	19.5719	12.9306	1.51362	795.061	657.51	0.887391	0.733867	602.718
6	752.344	21.3729	15.0713	1.41812	1011.96	836.887	0.898979	0.74345	767.146
6	723.531	19.8464	15.0672	1.3172	939.428	776.901	0.931305	0.770183	712.159
6	783.656	20.8798	14.9313	1.39839	979.426	809.979	0.967502	0.800118	742.481
6	675.438	19.1438	14.8422	1.28983	892.639	738.207	0.914971	0.756675	676.689
6	917.25	26.1476	16.2103	1.61302	1331.6	1101.22	0.832938	0.688834	1009.45
6	541.031	16.2094	13.5366	1.19745	689.329	570.071	0.94906	0.784866	522.565
6	587.688	18.275	14.0726	1.29862	807.946	668.166	0.879553	0.727385	612.485
6	520.594	16.1059	13.2493	1.2156	670.392	554.41	0.939005	0.776551	508.209
6	707.125	19.949	15.2067	1.31186	953.03	788.15	0.897196	0.741975	722.471
6	597.188	16.7818	16.0119	1.04809	844.17	698.123	0.855418	0.707425	639.946
6	507.438	15.7957	14.0474	1.12445	697.086	576.485	0.880226	0.727941	528.445
6	672.375	18.3755	15.2428	1.20552	879.941	727.705	0.923967	0.764114	667.063
6	822.312	19.8983	17.1706	1.15886	1073.38	887.675	0.926367	0.766099	813.702
6	532.594	15.7136	13.5363	1.16085	668.23	552.622	0.963758	0.797021	506.57
6	677.875	17.8269	15.8905	1.12186	889.944	735.978	0.921054	0.761705	674.646
6	799	18.1192	17.6737	1.0252	1006.04	831.992	0.960346	0.7942	762.659
6	630.375	17.6283	14.5689	1.21	806.841	667.252	0.944732	0.781287	611.648
6	650.844	17.3638	15.3049	1.13452	834.883	690.443	0.942647	0.779563	632.906
6	536.938	16.7303	13.0546	1.28156	686.151	567.443	0.946241	0.782535	520.156
6	651.406	19.3775	13.7062	1.41378	834.383	690.029	0.944027	0.780704	632.527
6	771.719	21.4665	14.8328	1.44723	1000.31	827.247	0.932875	0.771482	758.31
6	578.25	16.9892	16.6064	1.02305	886.336	732.994	0.788888	0.652405	671.911
6	759.656	19.0684	17.0699	1.11707	1022.58	845.665	0.898295	0.742884	775.193
6	745.75	19.946	15.0346	1.32667	942.096	779.108	0.957185	0.791586	714.182
6	764.281	23.3091	17.3085	1.34669	1267.47	1048.19	0.729146	0.602999	960.838
6	643.906	17.5402	15.2329	1.15147	839.396	694.175	0.927585	0.767106	636.327
6	606.469	17.0383	14.8791	1.14511	796.443	658.653	0.920771	0.761472	603.765
6	461	16.3317	12.7373	1.28219	653.517	540.455	0.852986	0.705413	495.417
6	523.594	15.9428	13.5606	1.17567	679.194	561.689	0.932178	0.770905	514.881
6	504.875	16.4752	13.7225	1.2006	710.256	587.377	0.859542	0.710836	538.429
6	570.812	17.3566	14.1726	1.22466	772.797	639.098	0.893154	0.738632	585.839
6	694.969	20.8062	14.3815	1.44673	940.044	777.41	0.893954	0.739294	712.626
6	635.5	16.856	15.7555	1.06985	834.328	689.984	0.921036	0.761691	632.485
6	580.25	16.131	14.2284	1.13372	721.055	596.308	0.973072	0.804724	546.615
6	593.781	20.0017	15.3514	1.30293	964.638	797.749	0.744321	0.615549	731.27
6	575.844	16.7996	13.3231	1.26093	703.162	581.51	0.990255	0.818935	533.051
6	562.812	16.7824	14.4301	1.16302	760.805	629.181	0.894516	0.739759	576.749
6	727.594	21.7732	15.44	1.41018	1056.14	873.417	0.833043	0.688921	800.632
6	491.844	16.4947	12.4406	1.32588	644.664	533.133	0.922553	0.762945	488.705
6	805.719	22.6732	15.8495	1.43053	1128.96	933.641	0.862986	0.713683	855.838
6	781.906	20.2575	15.8761	1.27598	1010.37	835.567	0.935779	0.773883	765.937
6	841.406	21.707	17.9225	1.21116	1222.22	1010.77	0.832443	0.688425	926.537
6	785.875	22.5442	14.6598	1.53782	1038.28	858.65	0.915245	0.756902	787.096
6	518.906	17.3011	13.1209	1.31859	713.161	589.78	0.879831	0.727614	540.631
6	881.719	20.5386	17.4576	1.17648	1126.43	931.548	0.946509	0.782757	853.919
6	634.688	17.1142	14.979	1.14254	805.36	666.027	0.952945	0.788079	610.525
6	740.844	20.6231	15.5909	1.32276	1010.13	835.369	0.886846	0.733416	765.755
6	680.969	19.5815	14.4273	1.35726	887.528	733.98	0.927776	0.767264	672.815
6	848.719	22.5717	14.981	1.50668	1062.32	878.529	0.966068	0.798932	805.318
6	750.938	23.1895	16.0866	1.44154	1171.94	969.189	0.77481	0.640763	888.423
6	836.938	26.4198	14.7841	1.78704	1227.08	1014.79	0.824741	0.682055	930.223
6	772.594	22.1546	14.9484	1.48207	1040.42	860.42	0.897927	0.742579	788.718
6	894.812	23.5943	17.4478	1.35228	1293.3	1069.55	0.836626	0.691884	980.419
6	798.156	21.5536	19.4054	1.1107	1313.99	1086.66	0.734501	0.607428	996.109
6	902.719	21.707	17.1955	1.26237	1172.64	969.764	0.930864	0.769818	888.951
6	679.625	19.9823	14.0868	1.41851	884.314	731.322	0.92931	0.768534	670.378
6	597.062	16.6624	14.2281	1.17109	744.791	615.937	0.969356	0.801651	564.609
6	813.5	19.8921	17.59	1.13088	1099.25	909.074	0.894866	0.740048	833.318
6	1092.31	25.4703	17.6951	1.4394	1415.91	1170.95	0.932845	0.771456	1073.37
6	862.75	21.5838	16.1144	1.3394	1092.68	903.638	0.954751	0.789573	828.335
6	970.375	24.2774	16.5952	1.46291	1265.71	1046.74	0.927049	0.766663	959.508
6	967.125	20.1465	19.1271	1.05329	1210.6	1001.16	0.966008	0.798882	917.727
6	1044.88	24.9936	17.0614	1.46492	1339.66	1107.89	0.943121	0.779955	1015.57
6	554.156	20.258	12.1721	1.6643	774.664	640.642	0.865002	0.715351	587.255
6	646.188	18.8783	15.6179	1.20876	926.264	766.014	0.843571	0.697628	702.18
6	574.906	17.2157	14.1098	1.22013	763.124	631.098	0.910961	0.753359	578.507
6	606.812	17.3203	15.1003	1.14701	821.657	679.505	0.893022	0.738523	622.879
6	743.5	23.3543	14.3112	1.63189	1050.01	868.35	0.856222	0.70809	795.987
6	717.719	22.339	15.9555	1.40008	1119.76	926.033	0.775047	0.640959	848.863
6	1045.38	25.0527	16.509	1.51752	1299.35	1074.55	0.972849	0.804539	985.005
6	813.406	26.6761	14.1901	1.87991	1189.21	983.468	0.827079	0.683989	901.512
6	687.75	19.4333	14.3147	1.35758	873.931	722.735	0.951594	0.786962	662.507
6	859.188	22.6601	15.5529	1.45697	1107.19	915.642	0.938344	0.776004	839.339
6	908	21.0144	17.1804	1.22316	1134.23	937.997	0.96802	0.800546	859.83
6	730.688	18.8128	17.1172	1.09906	1011.67	836.641	0.873358	0.722261	766.921
6	693.688	19.2838	15.6657	1.23096	949.058	784.865	0.883831	0.730922	719.459
6	672.281	19.4036	14.4659	1.34133	881.817	729.257	0.921872	0.762382	668.486
6	649.25	20.8394	14.2198	1.46552	930.952	769.892	0.843301	0.697404	705.734
6	624.156	18.34	14.1642	1.29482	816.095	674.905	0.924806	0.764808	618.663
6	702.094	17.5191	16.3612	1.07077	900.482	744.693	0.942797	0.779687	682.635
6	698.625	20.1737	15.6184	1.29166	989.851	818.6	0.853438	0.705788	750.384
6	640.781	18.9377	14.5109	1.30506	863.321	713.961	0.897502	0.742228	654.464
6	646.188	17.6428	15.5297	1.13607	860.758	711.841	0.907769	0.750719	652.521
6	796.844	19.3569	17.2968	1.1191	1051.84	869.866	0.916054	0.75757	797.377
6	781.594	23.1758	13.6028	1.70375	990.408	819.061	0.954256	0.789163	750.806
6	853.219	20.2718	17.5303	1.15639	1116.43	923.279	0.924118	0.764239	846.339
6	742.781	19.4192	15.3809	1.26256	938.346	776.006	0.957185	0.791585	711.339
6	717.656	20.1636	14.9099	1.35237	944.478	781.077	0.918804	0.759845	715.987
6	793.688	18.5573	17.1269	1.08352	998.491	825.746	0.961177	0.794887	756.933
6	620.875	18.4572	16.3494	1.12892	948.017	784.004	0.791929	0.65492	718.67
6	831.375	22.5721	16.57	1.36223	1175.02	971.733	0.855559	0.707542	890.755
6	697.312	18.921	14.8779	1.27175	884.368	731.367	0.953437	0.788486	670.42
6	695.656	17.9194	17.1305	1.04606	964.371	797.529	0.872265	0.721357	731.068
6	807.344	23.6387	14.2322	1.66093	1056.92	874.07	0.923661	0.763861	801.231
6	596.688	18.4327	14.0833	1.30884	815.533	674.441	0.884715	0.731653	618.237
6	555.875	15.648	14.3162	1.09303	703.784	582.024	0.955072	0.789838	533.522
6	634.125	22.5356	12.5813	1.7912	890.725	736.624	0.860853	0.71192	675.239
6	605.5	21.7291	15.0673	1.44213	1028.55	850.607	0.711845	0.588691	779.723
6	673.5	19.5053	14.4635	1.34858	886.292	732.957	0.91888	0.759908	671.878
6	533.625	16.747	14.2612	1.1743	750.316	620.506	0.859983	0.7112	568.798
6	794.125	22.1478	14.3255	1.54604	996.755	824.31	0.963382	0.79671	755.617
6	695.688	19.3646	15.1495	1.27824	921.631	762.183	0.912757	0.754844	698.667
6	738.5	21.0145	15.4429	1.36078	1019.52	843.138	0.875894	0.724359	772.877
6	522.688	16.8349	13.5585	1.24165	717.085	593.025	0.881392	0.728906	543.606
6	606.75	17.8089	14.5023	1.22801	811.38	671.006	0.90424	0.7478	615.089
6	786.125	20.3874	16.4449	1.23974	1053.28	871.052	0.902501	0.746362	798.464
6	679.688	17.9918	16.0074	1.12397	904.782	748.249	0.908371	0.751217	685.895
6	707.688	19.6486	17.9479	1.09476	1107.89	916.214	0.772404	0.638773	839.862
6	643.344	21.4477	13.9079	1.54212	937.11	774.984	0.830139	0.686519	710.402
6	646.125	17.2832	15.7691	1.09602	856.213	708.083	0.912499	0.754631	649.076
6	559.25	17.9244	12.7124	1.41	715.849	592.003	0.944675	0.78124	542.669
6	469.438	19.3048	13.5094	1.429	819.316	677.569	0.692826	0.572963	621.105
6	559.844	18.6101	14.7583	1.26099	862.851	713.572	0.784565	0.64883	654.107
6	703.062	23.4448	13.512	1.73511	995.211	823.033	0.854234	0.706446	754.447
6	941.312	24.9538	15.1411	1.64809	1186.98	981.623	0.958934	0.793032	899.821
6	845.438	22.7778	16.8803	1.34938	1207.93	998.95	0.846326	0.699906	915.704
6	846.781	22.3112	16.4014	1.36033	1149.62	950.729	0.890666	0.736575	871.501
6	812.438	20.4222	17.663	1.15622	1133.23	937.171	0.866904	0.716924	859.074
6	541.375	18.1361	13.4332	1.35009	765.375	632.96	0.855307	0.707333	580.213
6	613.188	20.5348	12.1235	1.69381	782.11	646.8	0.948032	0.784017	592.9
6	878.5	20.6005	18.9612	1.08646	1227.14	1014.84	0.865655	0.715891	930.269
6	962	22.8224	17.4432	1.30838	1250.65	1034.28	0.930115	0.769199	948.091
6	953.438	24.6576	15.7454	1.56602	1219.7	1008.68	0.945229	0.781698	924.628
6	972.344	21.7852	20.9038	1.04216	1430.66	1183.15	0.821829	0.679647	1084.55
6	1002.19	22.7728	19.794	1.15049	1416.11	1171.12	0.855753	0.707702	1073.52
6	1022.75	23.9284	17.7033	1.35164	1330.82	1100.58	0.929285	0.768513	1008.86
6	714.812	18.3285	15.763	1.16275	907.646	750.617	0.9523	0.787546	688.066
6	863.656	22.3299	16.0236	1.39356	1124.08	929.603	0.929059	0.768325	852.136
6	897.031	20.5289	17.8306	1.15133	1149.96	951.006	0.943244	0.780057	871.756
6	772.25	19.0273	16.4055	1.15981	980.656	810.996	0.952225	0.787483	743.413
6	703.562	18.6605	16.1517	1.15533	946.873	783.057	0.898481	0.743038	717.803
6	560.281	18.2708	15.7985	1.15649	906.822	749.936	0.747106	0.617851	687.441
6	900.5	27.5645	13.7708	2.00167	1192.5	986.187	0.913113	0.755138	904.005
6	669.375	19.7556	13.6476	1.44756	847.025	700.484	0.95559	0.790266	642.11
6	740.906	18.8817	16.8677	1.1194	1000.57	827.464	0.895394	0.740485	758.509
6	679.062	19.4716	15.9498	1.22081	975.677	806.878	0.841592	0.695991	739.638
6	852.125	24.6114	14.1263	1.74224	1092.23	903.267	0.943381	0.78017	827.995
6	586.25	16.3797	14.8732	1.10129	765.348	632.938	0.926236	0.765991	580.193
6	501.938	15.6357	13.1134	1.19235	644.144	532.703	0.942247	0.779232	488.311
6	521.062	17.5605	12.2874	1.42914	677.871	560.595	0.929482	0.768675	513.878
6	593.844	18.559	13.0417	1.42305	760.393	628.84	0.944348	0.78097	576.436
6	863.406	21.063	19.3694	1.08743	1281.7	1059.96	0.814567	0.673642	971.627
6	582.938	17.7443	13.0789	1.35672	729.088	602.951	0.966808	0.799544	552.705
6	689.906	23.1036	16.1835	1.42761	1174.63	971.412	0.71021	0.587339	890.461
6	821.188	19.7688	16.5322	1.19578	1026.74	849.107	0.967119	0.799801	778.348
6	754.125	20.7698	14.5488	1.4276	949.312	785.075	0.960577	0.794391	719.652
6	820.938	20.9965	17.1483	1.2244	1131.14	935.449	0.877587	0.725758	857.495
6	901.656	20.4645	18.1871	1.12522	1169.27	966.975	0.93245	0.77113	886.394
6	852.562	22.9088	16.9977	1.34776	1223.32	1011.68	0.842719	0.696923	927.374
6	890.188	25.5814	19.2134	1.33144	1544.11	1276.97	0.69711	0.576506	1170.55
6	927.156	25.9469	15.0507	1.72396	1226.85	1014.6	0.913814	0.755718	930.05
6	563.719	16.5114	14.3426	1.15121	743.979	615.266	0.91622	0.757708	563.994
6	684.469	18.3096	15.3979	1.1891	885.703	732.47	0.934466	0.772797	671.431
6	750.562	19.9191	15.3942	1.29394	963.331	796.668	0.942127	0.779133	730.279
6	896.938	21.0276	17.3925	1.20901	1148.95	950.173	0.943972	0.780659	870.992
6	954.812	21.7556	17.836	1.21976	1219.04	1008.14	0.947104	0.783249	924.127
6	827.75	20.4082	16.27	1.25434	1043.14	862.669	0.959522	0.793518	790.78
6	614.656	17.6489	14.9634	1.17947	829.658	686.121	0.895842	0.740855	628.945
6	650.469	19.5231	14.2648	1.36862	874.911	723.546	0.899001	0.743468	663.25
6	650.75	18.8443	14.1144	1.33511	835.591	691.028	0.941713	0.778791	633.442
6	681.406	21.4641	12.7117	1.68854	857.169	708.873	0.961253	0.79495	649.8
6	765.125	22.1466	14.4726	1.53024	1006.94	832.733	0.918812	0.759851	763.339
6	543.281	17.8478	12.6464	1.41129	709.091	586.414	0.926447	0.766165	537.546
6	681.406	18.6233	14.9174	1.24843	872.767	721.773	0.944073	0.780742	661.625
6	592.312	17.4596	13.7015	1.27429	751.543	621.521	0.953004	0.788128	569.728
6	620.469	18.3771	14.3591	1.27982	829.001	685.578	0.90503	0.748454	628.447
6	764.656	19.2792	15.6672	1.23055	948.92	784.75	0.974394	0.805817	719.355
6	1069.03	23.589	20.1503	1.17065	1493.28	1234.93	0.865662	0.715896	1132.02
6	608.219	21.7184	11.898	1.82539	811.805	671.357	0.905954	0.749218	615.411
6	646.281	21.3267	16.1737	1.3186	1083.64	896.162	0.721166	0.596399	821.481
6	830.281	22.2781	16.2562	1.37044	1137.76	940.916	0.882418	0.729754	862.507
6	725	21.9826	13.4908	1.62946	931.677	770.491	0.940959	0.778167	706.283
6	597.906	20.5227	12.8117	1.60187	826.02	683.113	0.875267	0.72384	626.187
6	616.406	22.9267	11.2021	2.04665	806.844	667.255	0.923794	0.763972	611.65
6	828.375	21.6745	15.1095	1.43449	1028.84	850.846	0.97359	0.805152	779.942
6	599.469	16.0974	14.6804	1.09652	742.413	613.97	0.976381	0.80746	562.806
6	649.438	21.5308	15.1674	1.41954	1025.94	848.447	0.765443	0.633016	777.743
6	814.188	20.4152	20.0841	1.01649	1288.11	1065.26	0.764307	0.632077	976.491
6	675.438	20.8058	20.4019	1.01979	1333.54	1102.83	0.61246	0.5065	1010.93
6	779.062	20.3471	15.9678	1.27426	1020.7	844.111	0.922939	0.763264	773.768
6	807.062	23.0866	16.6618	1.3856	1208.46	999.384	0.80756	0.667846	916.102
6	1033.5	25.2421	16.5872	1.52178	1315.38	1087.81	0.950077	0.785707	997.156
6	730.281	22.6011	13.8404	1.63299	982.716	812.7	0.898587	0.743125	744.975
6	704.219	19.0446	16.1235	1.18118	964.675	797.779	0.882724	0.730007	731.298
6	569.531	16.7999	14.4601	1.16181	763.179	631.144	0.90238	0.746262	578.548
6	673.781	19.4849	13.8142	1.4105	845.616	699.319	0.963482	0.796793	641.042
6	587.188	15.8485	15.0249	1.05482	748.084	618.66	0.949127	0.784922	567.105
6	587.906	18.452	12.7847	1.44329	741.111	612.893	0.959231	0.793277	561.819
6	685.719	17.4769	16.632	1.0508	913.183	755.197	0.908	0.75091	692.263
6	879.188	23.4866	15.7223	1.49384	1160.08	959.376	0.916416	0.75787	879.428
6	812.188	19.222	17.0926	1.12458	1032.18	853.607	0.951477	0.786865	782.473
6	770.5	20.8227	16.5649	1.25704	1083.61	896.142	0.859797	0.711046	821.463
6	695.719	19.4263	14.5371	1.33633	887.19	733.7	0.948234	0.784183	672.558
6	628.406	20.8904	14.2943	1.46145	938.119	775.818	0.809992	0.669858	711.166
6	541.5	15.315	14.4715	1.05828	696.271	575.812	0.940411	0.777714	527.828
6	739.156	17.5889	17.069	1.03046	943.186	780.009	0.947626	0.78368	715.008
6	591.406	16.2806	15.5595	1.04634	795.823	658.14	0.898602	0.743138	603.295
6	879.562	23.7783	16.4439	1.44603	1228.39	1015.87	0.865823	0.71603	931.213
6	816.469	18.7823	17.3946	1.07978	1026.39	848.819	0.961888	0.795475	778.084
6	965	22.4004	17.5529	1.27616	1235.25	1021.55	0.944647	0.781217	936.416
6	853.656	20.0753	17.2418	1.16433	1087.41	899.283	0.949263	0.785034	824.343
6	974.031	21.0468	19.9699	1.05393	1320.42	1091.98	0.891987	0.737667	1000.98
6	791.656	19.5298	16.3453	1.19483	1002.86	829.359	0.954539	0.789398	760.246
6	816.281	19.3006	17.1629	1.12456	1040.66	860.621	0.948479	0.784386	788.903
6	589.844	16.6875	14.1432	1.17989	741.462	613.184	0.961935	0.795514	562.086
6	860.062	21.3985	17.0531	1.25482	1146.4	948.063	0.907179	0.750231	869.058
6	845.219	21.9726	15.2335	1.44238	1051.55	869.627	0.971933	0.803782	797.158
6	909	21.0457	17.5982	1.1959	1163.54	962.239	0.944671	0.781237	882.053
6	909.531	21.8904	18.2192	1.2015	1252.94	1036.18	0.877777	0.725916	949.827
6	814.312	20.3709	17.5368	1.16161	1122.3	928.137	0.877362	0.725573	850.792
6	828.125	20.4189	17.0868	1.19501	1096.08	906.453	0.913589	0.755532	830.915
6	852.875	21.0221	19.0692	1.10241	1259.38	1041.5	0.818889	0.677216	954.711
6	716.469	18.6633	16.7342	1.11528	981.17	811.421	0.88298	0.730218	743.803
6	852.438	20.4066	18.5433	1.10048	1188.79	983.124	0.867071	0.717062	901.197
6	798.844	18.8394	17.2562	1.09174	1021.32	844.625	0.945797	0.782168	774.24
6	919.125	22.9967	17.6203	1.30513	1273	1052.76	0.873062	0.722017	965.03
6	1013.16	25.8603	16.6955	1.54893	1356.39	1121.72	0.903214	0.746952	1028.25
6	1099.44	23.1191	19.5417	1.18306	1419.33	1173.77	0.936668	0.774618	1075.96
6	1060.59	21.9542	20.0407	1.09548	1382.23	1143.1	0.927824	0.767305	1047.84
6	966.594	32.2806	19.8877	1.62314	2016.86	1667.93	0.579517	0.479256	1528.94
6	849.156	20.4901	17.5716	1.16609	1131.11	935.419	0.907782	0.75073	857.467
6	941.844	22.2481	18.3368	1.21331	1281.64	1059.91	0.888609	0.734874	971.582
6	914.906	22.4869	16.9163	1.3293	1195.05	988.297	0.925741	0.765581	905.939
6	1032.47	25.9126	16.9643	1.52748	1381	1142.08	0.904023	0.747621	1046.91
6	889.844	21.2673	17.6594	1.2043	1179.88	975.755	0.911954	0.75418	894.442
6	1014.12	22.1236	18.5904	1.19006	1292.1	1068.56	0.94906	0.784867	979.511
6	643.219	19.3805	13.2287	1.46504	805.437	666.091	0.965662	0.798596	610.583
6	926.531	22.9908	16.9593	1.35565	1224.93	1013.01	0.914633	0.756395	928.592
6	893.75	21.907	17.0341	1.28607	1172.34	969.513	0.921854	0.762367	888.721
7	750.188	19.2097	16.2991	1.17857	983.635	856.772	0.875598	0.762669	785.374
7	829.188	19.3804	16.2216	1.19473	987.659	860.277	0.963861	0.839549	788.587
7	873.625	22.9707	14.7581	1.55648	1065.01	927.653	0.941758	0.820296	850.349
7	569.281	15.5349	14.5063	1.07091	707.97	616.661	0.923167	0.804103	565.273
7	818.062	19.5674	16.4319	1.19082	1010.11	879.834	0.929792	0.809873	806.515
7	729.406	17.6549	16.4006	1.07648	909.649	792.328	0.920586	0.801855	726.301
7	826.188	24.1596	14.1239	1.71055	1071.99	933.735	0.88482	0.770702	855.924
7	697.375	18.3968	14.8888	1.23561	860.504	749.522	0.930427	0.810426	687.062
7	783.094	19.3337	16.1934	1.19393	983.561	856.707	0.914074	0.796182	785.315
7	928.656	20.4914	17.4669	1.17316	1124.44	979.416	0.948173	0.825884	897.798
7	766.5	19.6367	16.5629	1.18558	1021.78	889.996	0.86124	0.750162	815.83
7	573.188	16.7009	13.7621	1.21355	722.06	628.934	0.911364	0.793822	576.523
7	581	16.466	13.3194	1.23624	689.003	600.14	0.968107	0.843247	550.129
7	755.875	18.9073	15.8155	1.1955	939.425	818.264	0.923755	0.804615	750.075
7	580.094	16.4168	13.9722	1.17496	720.613	627.673	0.924197	0.805	575.367
7	729.25	19.5575	15.0162	1.30242	922.62	803.627	0.907449	0.790412	736.658
7	737.812	18.7511	16.0579	1.16772	945.948	823.946	0.895463	0.779972	755.283
7	676.844	17.7152	15.3192	1.15641	852.574	742.615	0.911433	0.793882	680.73
7	881.969	24.0064	14.3555	1.67227	1082.67	943.034	0.935246	0.814624	864.448
7	610.312	17.4669	13.1888	1.32438	723.717	630.377	0.968171	0.843302	577.845
7	761.125	19.41	15.6801	1.23788	956.148	832.83	0.913902	0.796033	763.428
7	770.781	19.1861	16.2537	1.18041	979.694	853.34	0.903252	0.786757	782.228
7	1262	26.4707	19.7813	1.33817	1645.01	1432.85	0.880761	0.767166	1313.45
7	704.531	18.6316	15.0578	1.23734	881.377	767.703	0.917713	0.799353	703.728
7	789.719	22.5178	14.2008	1.58568	1004.59	875.023	0.902512	0.786112	802.104
7	769.75	18.2774	16.4295	1.11248	943.385	821.713	0.936763	0.815945	753.237
7	772.094	18.8288	15.7247	1.1974	930.154	810.189	0.95298	0.830071	742.673
7	609.375	17.7236	13.8218	1.28229	769.604	670.345	0.909046	0.791803	614.483
7	811.906	22.443	13.7407	1.63332	968.812	843.861	0.962133	0.838043	773.539
7	757.344	19.2027	17.1046	1.12267	1031.87	898.784	0.842631	0.733954	823.885
7	675.875	18.6894	15.1354	1.23482	888.665	774.05	0.873167	0.760551	709.546
7	669.375	18.2529	14.1575	1.28927	811.835	707.13	0.946608	0.824521	648.202
7	751.062	20.2085	14.326	1.41062	909.511	792.208	0.948062	0.825787	726.191
7	902.656	19.4766	18.3608	1.06077	1123.46	978.559	0.922434	0.803464	897.013
7	790.562	18.8739	16.3011	1.15783	966.561	841.9	0.939022	0.817913	771.742
7	749.875	20.8392	14.1687	1.47079	927.601	807.965	0.928104	0.808403	740.634
7	668.094	16.9883	15.2215	1.11608	812.375	707.6	0.944168	0.822395	648.634
7	712	17.9617	14.8158	1.21233	836.031	728.205	0.977747	0.851643	667.521
7	767.562	20.9076	15.1521	1.37985	995.236	866.877	0.885435	0.771237	794.637
7	957.156	23.1275	16.5656	1.39612	1203.61	1048.37	0.912992	0.79524	961.009
7	765.875	19.8693	15.4033	1.28994	961.493	837.486	0.914493	0.796548	767.695
7	761.938	18.6586	16.3083	1.14412	955.951	832.658	0.915066	0.797047	763.27
7	968.031	20.942	18.2085	1.15012	1197.96	1043.45	0.927719	0.808068	956.499
7	587.625	18.3329	13.9295	1.31612	802.264	698.793	0.840914	0.732459	640.56
7	743.344	20.4403	13.7632	1.48515	883.807	769.819	0.965608	0.84107	705.668
7	628.938	17.8748	13.8841	1.28743	779.665	679.109	0.926121	0.806676	622.517
7	676.344	17.659	14.689	1.20219	814.906	709.805	0.952859	0.829965	650.655
7	826.375	20.2112	15.6311	1.29302	992.503	864.496	0.955904	0.832618	792.455
7	802.219	19.0929	15.6974	1.21631	941.567	820.129	0.978161	0.852004	751.785
7	808.094	20.7458	14.8706	1.39509	969.192	844.192	0.95724	0.833781	773.842
7	806.375	21.4692	15.6544	1.37145	1055.85	919.677	0.876803	0.763718	843.037
7	535.281	16.1764	13.5996	1.18948	691.128	601.991	0.889185	0.774504	551.825
7	767.906	21.2692	14.4147	1.47552	963.181	838.956	0.915312	0.797261	769.043
7	877.781	20.1395	16.8879	1.19254	1068.5	930.693	0.943148	0.821507	853.135
7	876.844	21.4806	16.2649	1.32067	1097.61	956.048	0.917154	0.798866	876.377
7	716.25	21.7827	13.4032	1.62518	917.215	798.918	0.896525	0.780897	732.342
7	780.719	24.8756	13.1911	1.88579	1030.87	897.914	0.869481	0.757341	823.088
7	966.25	26.4013	14.0242	1.88255	1163.2	1013.18	0.953682	0.830682	928.747
7	697.812	19.7479	14.8256	1.33201	919.781	801.153	0.87101	0.758673	734.39
7	725.531	18.8858	14.5112	1.30146	860.967	749.925	0.967472	0.842694	687.431
7	1157.09	24.1958	18.1678	1.3318	1380.99	1202.88	0.961937	0.837873	1102.64
7	665.875	19.87	13.2213	1.50288	825.316	718.872	0.926277	0.806812	658.966
7	773.031	20.4144	15.6696	1.3028	1004.95	875.339	0.883122	0.769223	802.394
7	813.438	20.8507	15.6543	1.33195	1025.43	893.175	0.910726	0.793266	818.744
7	653.375	18.3309	13.4841	1.35945	776.526	676.374	0.965996	0.841408	620.01
7	869.438	21.6964	16.9615	1.27916	1156.12	1007.01	0.863388	0.752033	923.09
7	579.5	18.0964	15.1177	1.19703	859.468	748.62	0.774091	0.674254	686.235
7	880.188	21.1628	16.4467	1.28675	1093.45	952.427	0.924153	0.804961	873.058
7	457.938	15.9651	11.209	1.42431	562.199	489.69	0.935158	0.814547	448.883
7	639.281	18.6776	15.226	1.22669	893.422	778.194	0.821494	0.715543	713.344
7	542.812	18.4589	12.2638	1.50515	711.178	619.455	0.876274	0.763258	567.834
7	831.344	23.8879	13.179	1.81258	989.029	861.471	0.965029	0.840565	789.681
7	536.656	15.3285	13.4415	1.14038	647.29	563.807	0.951844	0.829081	516.823
7	722.125	19.0223	14.5229	1.30982	867.894	755.959	0.955244	0.832043	692.962
7	770.75	19.7113	15.4608	1.27492	957.407	833.927	0.924242	0.805039	764.433
7	573.625	16.6791	14.5825	1.14377	764.107	665.557	0.861872	0.750713	610.094
7	668.469	18.9545	13.4244	1.41194	799.387	696.287	0.960048	0.836227	638.263
7	810.281	20.2901	15.666	1.29517	998.604	869.811	0.93156	0.811414	797.327
7	764.656	18.4222	16.9564	1.08645	981.355	854.786	0.894559	0.779184	783.554
7	775.844	23.5132	13.0403	1.80312	963.269	839.033	0.924688	0.805428	769.113
7	636.844	17.2513	14.4681	1.19237	784.125	682.993	0.93243	0.812171	626.077
7	738.906	19.5696	14.1766	1.38042	871.574	759.164	0.973316	0.847784	695.9
7	787.875	19.8011	15.5238	1.27553	965.686	841.138	0.936678	0.815871	771.043
7	495.781	14.5529	13.4462	1.0823	614.749	535.463	0.925893	0.806478	490.841
7	620.75	16.5651	14.2929	1.15897	743.816	647.883	0.95812	0.834548	593.893
7	492.406	14.4529	13.4878	1.07155	612.418	533.432	0.923091	0.804036	488.979
7	733.438	19.0533	15.6626	1.21649	937.528	816.612	0.898147	0.78231	748.561
7	799.125	20.0166	16.377	1.22224	1029.86	897.032	0.890855	0.775958	822.279
7	624.312	16.8152	15.1945	1.10666	802.673	699.149	0.89296	0.777792	640.887
7	708.312	20.5612	14.8081	1.38851	956.528	833.161	0.85015	0.740503	763.731
7	846.562	21.7049	16.5518	1.31134	1128.64	983.071	0.861141	0.750076	901.149
7	650.094	18.2553	15.0735	1.21108	864.478	752.983	0.863358	0.752008	690.234
7	732.281	18.1859	15.3439	1.18522	876.637	763.574	0.959018	0.83533	699.943
7	543.156	15.7955	13.3113	1.18662	660.551	575.357	0.944033	0.822278	527.411
7	805.656	20.2023	15.957	1.26605	1012.75	882.131	0.913307	0.795515	808.62
7	741.25	18.5233	17.0349	1.08737	991.303	863.451	0.858474	0.747753	791.497
7	815.938	19.5616	15.7756	1.23999	969.481	844.443	0.966243	0.841623	774.073
7	818.125	19.1822	16.639	1.15284	1002.71	873.386	0.936728	0.815915	800.604
7	826.25	19.1494	17.7247	1.08037	1066.31	928.786	0.889602	0.774867	851.387
7	651.531	20.1131	13.1308	1.53175	829.702	722.692	0.901534	0.78526	662.468
7	917.656	19.6589	18.269	1.07608	1128.3	982.777	0.933738	0.81331	900.879
7	543.812	17.0092	13.5005	1.25989	721.416	628.372	0.86543	0.753813	576.008
7	524.781	16.1312	13.6865	1.17862	693.599	604.143	0.868637	0.756606	553.798
7	527.625	14.6924	13.7484	1.06866	634.592	552.746	0.954552	0.83144	506.684
7	833.844	21.9132	14.5981	1.5011	1004.97	875.352	0.952581	0.829724	802.406
7	750.688	19.5724	15.8387	1.23573	973.893	848.287	0.884946	0.770811	777.596
7	518.031	14.7163	13.3862	1.09936	618.876	539.058	0.960994	0.837051	494.136
7	836.188	20.6065	15.73	1.31001	1018.32	886.982	0.942734	0.821146	813.067
7	832.344	23.6327	13.8493	1.70642	1028.23	895.617	0.929352	0.80949	820.982
7	690.219	21.7659	12.5866	1.7293	860.665	749.662	0.920707	0.80196	687.19
7	793.312	21.1477	14.2379	1.48531	945.931	823.931	0.962838	0.838658	755.27
7	622.281	16.334	14.6853	1.11227	753.571	656.38	0.94805	0.825776	601.682
7	703.938	19.2598	14.1313	1.36292	855.037	744.76	0.945187	0.823283	682.697
7	773.062	22.3112	15.4594	1.44321	1083.59	943.833	0.819067	0.713429	865.18
7	945.375	26.0928	14.3608	1.81695	1177.2	1025.37	0.921983	0.803072	939.924
7	871.406	19.7531	17.4435	1.13241	1082.47	942.864	0.924212	0.805013	864.292
7	718.5	20.549	13.4632	1.52631	869.141	757.045	0.949085	0.826678	693.958
7	738.094	25.795	12.0642	2.13815	977.649	851.558	0.866757	0.754968	780.595
7	917.906	23.7906	17.1452	1.3876	1281.44	1116.17	0.822372	0.716307	1023.16
7	830.094	19.7833	17.0768	1.15849	1061.34	924.453	0.89793	0.78212	847.415
7	777.188	20.5704	15.6322	1.3159	1010.21	879.923	0.883245	0.76933	806.596
7	624.375	19.0913	13.7066	1.39286	822.084	716.057	0.871963	0.759503	656.386
7	489.688	15.7289	12.3598	1.27259	610.748	531.977	0.920504	0.801784	487.646
7	847.344	20.0231	16.7692	1.19405	1054.86	918.807	0.922221	0.803279	842.24
7	921.219	19.8378	17.8472	1.11153	1112.28	968.823	0.950864	0.828228	888.088
7	555.062	17.1882	12.8292	1.33977	692.752	603.405	0.919883	0.801243	553.121
7	757.219	21.6707	14.3494	1.51022	976.912	850.916	0.889886	0.775115	780.006
7	877.281	19.3757	17.8436	1.08587	1086.15	946.064	0.927296	0.807699	867.225
7	925.031	21.9974	16.5892	1.32601	1146.43	998.571	0.926355	0.80688	915.356
7	646.156	19.7481	13.7597	1.43521	853.658	743.559	0.869005	0.756926	681.596
7	536.844	15.9197	15.6489	1.01731	782.652	681.711	0.787495	0.685929	624.902
7	682.344	19.1053	13.9471	1.36984	837.12	729.153	0.935803	0.815109	668.39
7	869.562	22.7972	15.7242	1.44981	1126.16	980.916	0.88648	0.772148	899.173
7	935.531	21.6531	16.9162	1.28002	1150.73	1002.31	0.933373	0.812992	918.787
7	504.719	15.4538	12.8383	1.20372	623.294	542.906	0.929662	0.80976	497.664
7	914.125	23.5599	15.8757	1.48403	1175.05	1023.5	0.893138	0.777947	938.207
7	703.531	18.0288	15.8173	1.13982	895.875	780.331	0.90158	0.7853	715.304
7	858.625	18.9922	17.8995	1.06105	1067.99	930.247	0.923008	0.803964	852.726
7	876.812	22.1377	15.9138	1.3911	1106.76	964.021	0.909537	0.79223	883.686
7	857.812	21.233	15.4216	1.37683	1028.7	896.027	0.957351	0.833878	821.358
7	920.281	20.7969	16.9987	1.22344	1110.62	967.376	0.951317	0.828622	886.761
7	819.938	19.8874	17.0413	1.16701	1064.71	927.391	0.884133	0.770103	850.109
7	847.281	20.3342	17.3796	1.17	1110.25	967.053	0.876148	0.763148	886.465
7	959.312	20.2123	19.819	1.01984	1258.49	1096.18	0.875145	0.762274	1004.83
7	698.312	18.5594	14.5517	1.27541	848.455	739.027	0.944909	0.82304	677.441
7	809.156	20.6187	15.6272	1.31941	1012.26	881.707	0.917715	0.799354	808.232
7	880.219	19.9692	17.8269	1.12018	1118.37	974.13	0.903595	0.787055	892.952
7	945.75	27.6295	16.0998	1.71614	1397.47	1217.23	0.776968	0.67676	1115.8
7	819.031	23.7234	15.9801	1.48456	1190.98	1037.38	0.789521	0.687694	950.929
7	916.219	24.3395	14.9078	1.63267	1139.92	992.9	0.92277	0.803757	910.159
7	875.812	23.1175	16.248	1.42279	1180.02	1027.83	0.852097	0.742199	942.179
7	939.281	21.5529	17.1458	1.25703	1160.95	1011.22	0.928859	0.809061	926.952
7	814.25	20.5286	16.8138	1.22094	1084.36	944.509	0.862088	0.750901	865.8
7	867.688	19.6477	16.6981	1.17664	1030.69	897.756	0.966507	0.841853	822.943
7	821.156	20.6099	15.6441	1.31742	1012.92	882.284	0.930717	0.810679	808.76
7	880.5	21.5221	16.9389	1.27057	1145.3	997.59	0.882627	0.768791	914.458
7	920.781	24.5521	15.0592	1.63037	1161.55	1011.74	0.910094	0.792716	927.431
7	767.625	21.1569	14.14	1.49624	939.835	818.621	0.937705	0.816766	750.403
7	870.375	20.6527	16.4242	1.25745	1065.64	928.204	0.937698	0.816759	850.854
7	956.156	24.2926	17.0626	1.42374	1302.18	1134.23	0.843	0.734276	1039.71
7	672.875	18.0784	14.846	1.21773	843.181	734.433	0.916183	0.798019	673.231
7	802.781	20.3788	16.5671	1.23008	1060.65	923.858	0.868944	0.756873	846.87
7	990.594	21.9665	17.6636	1.24361	1218.96	1061.75	0.932983	0.812653	973.27
7	973.906	24.4371	17.5285	1.39414	1345.69	1172.13	0.830883	0.723721	1074.46
7	643.938	17.6243	14.3598	1.22734	795.079	692.535	0.929827	0.809904	634.824
7	713.688	19.1779	14.5058	1.32208	873.961	761.243	0.937529	0.816613	697.806
7	812.281	19.0778	16.3155	1.1693	977.869	851.75	0.953662	0.830665	780.77
7	874.25	24.795	19.4327	1.27594	1513.73	1318.5	0.663065	0.577547	1208.62
7	698.188	17.8335	15.2087	1.17259	852.077	742.182	0.940723	0.819395	680.333
7	795.375	18.5769	17.2949	1.07413	1009.35	879.168	0.90469	0.788009	805.904
7	875.875	18.7436	17.3633	1.07949	1022.43	890.567	0.983502	0.856656	816.353
7	837.844	19.4614	16.7953	1.15874	1026.86	894.423	0.936742	0.815927	819.888
7	827.906	21.5502	15.561	1.38488	1053.51	917.633	0.902219	0.785857	841.164
7	666.406	18.5671	13.8185	1.34364	806.033	702.076	0.949193	0.826772	643.57
7	699.594	17.5227	15.1359	1.15769	833.221	725.757	0.96395	0.839626	665.277
7	840.75	21.3469	16.4254	1.29963	1101.54	959.469	0.876266	0.763251	879.513
7	730.844	19.4523	14.5331	1.33849	888.135	773.589	0.944744	0.822897	709.123
7	720.969	18.6846	14.9311	1.25139	876.445	763.407	0.944409	0.822606	699.79
7	644.875	17.0236	14.7121	1.15712	786.821	685.342	0.940954	0.819596	628.23
7	665.469	16.2944	15.586	1.04545	797.851	694.949	0.957579	0.834076	637.037
7	610.469	18.6037	12.5083	1.48731	731.052	636.766	0.958702	0.835055	583.702
7	649.344	18.5736	13.6949	1.35624	799.108	696.044	0.932906	0.812585	638.041
7	785.781	20.06	15.421	1.30083	971.834	846.493	0.928278	0.808555	775.952
7	732.969	21.5741	14.7621	1.46146	1000.53	871.486	0.841056	0.732582	798.863
7	801.469	18.5167	16.3295	1.13395	949.917	827.402	0.968657	0.843725	758.452
7	889.719	20.71	17.0726	1.21306	1110.78	967.521	0.919586	0.800984	886.894
7	766.469	21.5618	15.2027	1.41829	1029.81	896.988	0.854491	0.744285	822.239
7	751.906	20.6979	15.9031	1.30151	1034.09	900.718	0.834785	0.72712	825.658
7	931.406	21.1076	17.7749	1.18749	1178.68	1026.66	0.907221	0.790213	941.104
7	644.875	17.3608	15.4337	1.12487	841.766	733.2	0.879535	0.766098	672.1
7	772.188	20.3012	15.2958	1.32724	975.536	849.718	0.908758	0.791552	778.908
7	528.344	16.4046	12.9885	1.26301	669.383	583.05	0.906172	0.789299	534.463
7	744.406	19.4308	15.9049	1.22169	970.891	845.672	0.880254	0.766725	775.199
7	709.781	18.1322	15.3579	1.18064	874.849	762.016	0.931451	0.811319	698.515
7	771.344	17.8007	17.163	1.03716	959.798	836.009	0.92265	0.803652	766.342
7	788.125	19.8163	15.8967	1.24657	989.646	862.008	0.91429	0.796371	790.174
7	717.844	20.0006	16.4263	1.21759	1032.13	899.012	0.798481	0.695498	824.094
7	490.094	17.052	11.5045	1.4822	616.304	536.817	0.912963	0.795215	492.082
7	742.5	18.7667	15.2617	1.22966	899.785	783.736	0.947385	0.825197	718.425
7	615.375	17.1769	14.4283	1.1905	778.588	678.171	0.907404	0.790373	621.656
7	690.594	17.3664	16.0461	1.08228	875.448	762.538	0.905651	0.788846	698.993
7	809.5	23.5257	13.8444	1.69929	1023.21	891.247	0.908278	0.791134	816.976
7	832.688	20.9047	14.9526	1.39806	981.994	855.343	0.973513	0.847955	784.065
7	869.719	22.1674	15.086	1.4694	1050.61	915.107	0.950401	0.827824	838.848
7	611.531	18.0351	12.8693	1.40141	729.162	635.119	0.962861	0.838677	582.192
7	881.344	22.842	15.2724	1.49564	1095.95	954.599	0.92326	0.804184	875.049
7	880.656	20.5612	17.0806	1.20378	1103.32	961.024	0.916373	0.798185	880.938
7	961.719	26.5547	18.6175	1.42633	1553.14	1352.83	0.710895	0.619208	1240.09
7	700.562	18.1385	14.786	1.22673	842.56	733.892	0.954586	0.831469	672.734
7	614	16.9975	14.6269	1.16207	781.064	680.327	0.902507	0.786107	623.633
7	750.625	18.4692	15.9199	1.16013	923.712	804.577	0.932943	0.812618	737.529
7	699.438	18.5476	14.5188	1.27749	845.995	736.884	0.949183	0.826764	675.477
7	710.094	19.5664	16.745	1.16849	1029.31	896.554	0.792026	0.689875	821.841
7	841.25	23.2876	17.5194	1.32924	1281.72	1116.42	0.753527	0.656342	1023.38
7	761.219	21.8425	15.6406	1.39652	1073.26	934.838	0.814279	0.709258	856.935
7	787.875	18.696	17.023	1.09828	999.848	870.894	0.904674	0.787995	798.319
7	891.781	19.6077	18.1947	1.07766	1120.78	976.23	0.913495	0.795679	894.877
7	861.125	22.1609	16.5408	1.33978	1151.58	1003.06	0.858501	0.747777	919.468
7	879.656	19.1008	18.4596	1.03474	1107.7	964.839	0.911713	0.794126	884.436
7	697.719	19.9029	15.5289	1.28167	970.976	845.745	0.824975	0.718575	775.267
7	701.062	19.9557	14.1145	1.41384	884.872	770.747	0.909589	0.792276	706.518
7	696.562	19.0102	13.4924	1.40895	805.798	701.871	0.992437	0.864438	643.382
7	858.719	22.283	14.893	1.49621	1042.57	908.104	0.945617	0.823658	832.429
7	663.656	18.3564	15.9899	1.148	922.109	803.182	0.826284	0.719715	736.25
7	751.562	18.541	15.5531	1.19211	905.945	789.102	0.952428	0.82959	723.343
7	656.406	16.8286	15.3255	1.09808	810.236	705.737	0.9301	0.810142	646.926
7	657.469	18.6077	16.2651	1.14402	950.821	828.19	0.793862	0.691475	759.174
7	801.375	19.6644	16.4026	1.19886	1013.31	882.622	0.907948	0.790846	809.071
7	719.844	19.7828	15.4943	1.27677	962.964	838.767	0.858216	0.747529	768.87
7	890.906	19.2931	17.3863	1.10968	1053.8	917.889	0.970604	0.845422	841.398
7	973.219	21.8729	20.2194	1.08178	1389.39	1210.2	0.804182	0.700464	1109.35
7	913.25	20.6309	18.1271	1.13813	1174.89	1023.36	0.892404	0.777308	938.079
7	631.812	17.6677	14.7607	1.19695	819.289	713.622	0.88536	0.771172	654.154
7	860.094	24.1653	14.1475	1.70809	1074.05	935.523	0.919373	0.800798	857.562
7	796.062	21.7327	14.2928	1.52053	975.847	849.988	0.936557	0.815766	779.156
7	598	17.6369	13.4854	1.30785	747.199	650.83	0.918826	0.800322	596.594
7	658.094	18.5654	14.0491	1.32147	819.413	713.731	0.922048	0.803128	654.253
7	685.969	17.2213	15.5578	1.10692	841.712	733.153	0.935642	0.814969	672.057
7	909.156	22.1106	17.123	1.29128	1189.4	1036	0.877562	0.76438	949.669
7	785.906	19.4867	17.0698	1.14159	1045	910.222	0.863423	0.752064	834.37
7	884.344	19.9338	17.6272	1.13085	1103.88	961.512	0.919742	0.80112	881.386
7	682.094	18.9735	15.162	1.25138	903.765	787.203	0.866478	0.754725	721.603
7	640.531	17.9847	14.5186	1.23873	820.312	714.514	0.896458	0.780838	654.971
7	730.031	20.1333	13.8886	1.44963	878.461	765.163	0.954086	0.831034	701.399
7	824	19.2905	16.6769	1.15672	1010.67	880.319	0.936024	0.815301	806.959
7	981.781	25.0059	17.8484	1.40102	1402.14	1221.3	0.803881	0.700201	1119.53
7	673.562	18.0551	14.5995	1.23669	828.106	721.302	0.933815	0.813378	661.193
7	700.281	18.3844	14.966	1.2284	864.382	752.899	0.930113	0.810153	690.158
7	678	17.7809	15.1556	1.17322	846.598	737.409	0.919435	0.800852	675.959
7	726.906	20.205	15.0555	1.34204	955.658	832.404	0.873262	0.760634	763.037
7	881.062	21.2148	17.7355	1.19618	1182.04	1029.59	0.855744	0.745375	943.788
7	685.031	19.0094	14.6578	1.29688	875.361	762.462	0.898446	0.78257	698.924
7	925.094	22.5501	15.5241	1.45259	1099.78	957.934	0.965718	0.841165	878.106
7	542.75	15.9695	12.7908	1.24851	641.709	558.946	0.971025	0.845788	512.367
7	764.969	17.7184	16.6357	1.06508	926.012	806.581	0.948409	0.826089	739.366
7	898.406	20.2346	16.9976	1.19044	1080.52	941.16	0.954574	0.831459	862.73
7	1027.06	22.6769	17.4438	1.3	1242.73	1082.45	0.948834	0.826459	992.243
7	890.875	21.421	16.5027	1.29803	1110.57	967.334	0.920959	0.802179	886.723
7	970.125	22.1314	17.5103	1.26391	1217.45	1060.43	0.914837	0.796847	972.065
7	743.969	18.1833	16.1958	1.12272	925.182	805.858	0.9232	0.804132	738.703
7	755.156	20.9175	14.2343	1.46951	935.399	814.757	0.926848	0.807309	746.861
7	807.844	18.5422	17.5053	1.05924	1019.72	888.2	0.909529	0.792224	814.184
7	890.594	20.0601	17.5012	1.14621	1102.93	960.683	0.927042	0.807478	880.626
8	1033.03	24.2957	16.1387	1.50543	1231.82	1109.03	0.931476	0.838623	1016.61
8	749.125	20.6994	15.713	1.31734	1021.8	919.945	0.814315	0.733141	843.283
8	876.5	21.9105	15.07	1.45392	1037.32	933.918	0.938519	0.844964	856.092
8	830.344	19.8621	15.1236	1.31331	943.695	849.624	0.977308	0.879886	778.822
8	1238.5	23.1854	20.6346	1.12362	1503.01	1353.18	0.91525	0.824014	1240.42
8	1080.19	22.9984	19.2995	1.19166	1394.42	1255.42	0.860418	0.774649	1150.8
8	610.562	17.6524	12.9646	1.36159	718.971	647.301	0.943243	0.849217	593.359
8	840.969	20.678	15.7033	1.31679	1020.12	918.428	0.915661	0.824385	841.892
8	1049.28	24.7861	16.9558	1.46181	1320.31	1188.7	0.882716	0.794724	1089.64
8	803.219	17.8783	17.3326	1.03148	973.508	876.465	0.91643	0.825077	803.426
8	780.969	18.284	15.6151	1.17092	896.946	807.535	0.967102	0.870698	740.24
8	834.312	23.2372	13.6013	1.70845	992.922	893.944	0.933294	0.84026	819.449
8	793.625	20.7573	16.4672	1.26052	1073.84	966.797	0.82088	0.739052	886.231
8	907.812	22.8595	16.6396	1.3738	1194.98	1075.86	0.8438	0.759687	986.206
8	821.219	19.7769	17.1469	1.15338	1065.36	959.157	0.856188	0.77084	879.227
8	441.75	15.3931	13.1704	1.16876	636.905	573.416	0.770384	0.693589	525.631
8	996.25	21.1508	17.5872	1.20262	1168.62	1052.13	0.946889	0.8525	964.452
8	941.312	24.3006	14.2627	1.70379	1088.85	980.307	0.960222	0.864504	898.615
8	917.188	21.6683	15.8788	1.3646	1080.92	973.169	0.942475	0.848526	892.072
8	782.312	19.1584	16.2319	1.18029	976.962	879.575	0.889421	0.80076	806.277
8	598.938	17.7072	13.3858	1.32284	744.634	670.406	0.893395	0.804339	614.539
8	672.875	17.7869	14.0887	1.2625	787.264	708.787	0.949333	0.8547	649.721
8	920.406	21.3368	16.1489	1.32125	1082.49	974.583	0.94441	0.850268	893.368
8	839.562	19.0648	16.4879	1.15629	987.524	889.084	0.9443	0.850169	814.994
8	753.062	18.8332	14.8213	1.27069	876.918	789.503	0.953843	0.858761	723.711
8	696.562	18.8053	14.2836	1.31657	843.852	759.734	0.916851	0.825456	696.422
8	919.688	20.3719	17.0548	1.19449	1091.51	982.706	0.935873	0.842581	900.814
8	896.5	22.174	14.7316	1.5052	1026.23	923.929	0.970312	0.873588	846.935
8	836.594	19.2932	17.4407	1.10622	1057.11	951.731	0.879024	0.791399	872.42
8	980.188	20.5869	17.944	1.14729	1160.54	1044.85	0.938109	0.844595	957.783
8	796.812	20.361	14.862	1.37	950.664	855.899	0.930966	0.838164	784.574
8	989.031	23.6868	15.9441	1.48562	1186.47	1068.2	0.92589	0.833594	979.179
8	934.062	21.9414	15.8025	1.38847	1089.29	980.702	0.952443	0.8575	898.977
8	888	18.7437	17.5193	1.06989	1031.62	928.787	0.956086	0.86078	851.388
8	885.438	22.2099	18.5396	1.19797	1293.59	1164.64	0.760266	0.68448	1067.59
8	721.719	18.2682	14.6983	1.24288	843.551	759.463	0.950302	0.855572	696.174
8	918.938	25.5044	13.4777	1.89234	1079.9	972.249	0.945167	0.850949	891.228
8	943.844	20.7553	17.7393	1.17002	1156.69	1041.38	0.906336	0.815989	954.602
8	547.031	18.4297	13.1796	1.39835	763.08	687.014	0.796245	0.716872	629.763
8	823.344	20.5629	15.1124	1.36067	976.267	878.949	0.936737	0.843359	805.703
8	861.594	20.3765	17.5193	1.16309	1121.49	1009.69	0.853321	0.768259	925.553
8	493.5	15.816	12.6797	1.24735	630.022	567.219	0.870034	0.783306	519.951
8	1000.91	21.7354	17.6057	1.23456	1202.19	1082.35	0.924754	0.832571	992.153
8	650.844	19.4981	17.384	1.12161	1064.86	958.71	0.678874	0.611202	878.818
8	1036.38	22.8783	17.5598	1.30288	1262.09	1136.28	0.912073	0.821155	1041.59
8	1064.5	21.0203	19.3558	1.08599	1278.21	1150.79	0.925015	0.832807	1054.89
8	1180.44	29.1991	15.2999	1.90846	1403.48	1263.58	0.934202	0.841077	1158.28
8	805.125	20.2452	14.9639	1.35294	951.741	856.868	0.939614	0.84595	785.462
8	820.625	19.3981	17.471	1.1103	1064.7	958.564	0.856099	0.77076	878.683
8	808	21.1311	14.5603	1.45128	966.592	870.239	0.928481	0.835927	797.719
8	777.531	21.1037	14.0967	1.49707	934.6	841.436	0.924053	0.83194	771.316
8	923.656	22.5178	18.0901	1.24476	1279.72	1152.16	0.801676	0.721762	1056.14
8	860.781	19.6428	16.6422	1.1803	1026.98	924.611	0.930966	0.838164	847.56
8	685.844	17.251	14.9472	1.15413	810.07	729.319	0.940389	0.846648	668.542
8	853.469	18.5431	17.3603	1.06813	1011.32	910.507	0.937355	0.843916	834.631
8	1148.53	25.174	18.2165	1.38193	1440.68	1297.07	0.885483	0.797214	1188.98
8	818.625	25.0512	13.0043	1.92637	1023.45	921.425	0.888433	0.799871	844.64
8	1131.25	24.9708	16.781	1.48804	1316.44	1185.21	0.954469	0.859324	1086.45
8	1043.94	22.0326	17.7721	1.23973	1230.14	1107.51	0.942597	0.848636	1015.22
8	965.219	21.923	16.4708	1.33102	1134.4	1021.32	0.945073	0.850865	936.207
9	890.594	22.592	14.237	1.58685	1010.47	930.367	0.95725	0.881364	852.836
9	1314.69	30.3051	16.2507	1.86485	1547.17	1424.52	0.922901	0.849738	1305.81
9	585.562	17.3634	12.3291	1.40833	672.539	619.224	0.945639	0.870674	567.622
9	1122.53	22.1571	18.7759	1.18008	1306.97	1203.36	0.932834	0.858884	1103.08
9	807.531	20.1848	16.7612	1.20426	1062.87	978.61	0.825182	0.759766	897.059
9	807.344	20.2018	15.0593	1.34149	955.751	879.984	0.917452	0.844722	806.652
9	852.5	21.8474	14.4202	1.51505	989.74	911.279	0.935499	0.861337	835.339
9	927.625	22.0373	15.3294	1.43759	1061.28	977.151	0.949316	0.874059	895.722
9	919.781	22.6482	15.0351	1.50635	1069.77	984.967	0.93382	0.859792	902.886
10	1512.62	37.2198	14.4491	2.57593	1689.52	1580.53	0.957038	0.895299	1448.82

## Sheet: Fig2C
	n	AMIP/AE
	4	0.63662
	5	0.756827
	6	0.826993
	7	0.871026
	8	0.900316
	9	0.920725
	10	0.935489
	15	0.971012
	50	0.99737
	100	0.999342
	1000	0.999993

## Sheet: Tab1 FD
0611 thallus1	0611 thallus3	0611 thallus4	0611 thallus5	0611 thallus6	0612 thallus1	0612 thallus2	0612 thallus3	0612 thallus5	0612 thallus6	0612 thallus7	0612 thallus8	0612 thallus9			form deviation (%)
form deviation (%)														min	-13.9423
-11.7567	-12.7397	-13.9378	-10.0666	-10.3517	-13.3667	-13.9423	-12.2395	-11.6027	-12.6269	-11.3233	-13.2628	-13.4955		max	20.5624
-11.293	-10.2875	-12.8284	-8.01989	-9.18285	-10.1629	-11.8479	-11.3969	-10.4787	-10.2196	-11.007	-11.9485	-12.7225		avg	-0.000438072
-9.67817	-8.6757	-12.5601	-7.62074	-7.5038	-9.90547	-9.88111	-10.7818	-10.3462	-9.11841	-10.9998	-10.6946	-12.3672		std	3.14198
-9.46125	-8.63872	-12.4376	-7.0029	-7.26406	-8.6687	-9.31822	-9.84587	-10.2954	-8.64045	-10.849	-9.99436	-11.5649		vertex number	8291
-8.91187	-7.55463	-8.64723	-6.95909	-7.14885	-8.58782	-8.99285	-9.37092	-10.01	-8.25151	-10.6238	-9.92748	-10.8806		Percentile
-8.38593	-7.53569	-8.03085	-6.88223	-6.42592	-8.57579	-8.97853	-9.30473	-9.56984	-8.0136	-10.1921	-9.775	-10.6827		0.05	-5.11705
-8.34574	-7.40632	-7.64435	-6.77977	-6.41116	-8.43399	-8.45531	-8.82862	-9.32067	-7.3536	-9.26275	-9.55328	-9.50453		0.1	-3.19823
-8.17992	-7.25661	-7.50407	-6.74284	-6.15639	-8.35382	-8.23984	-8.76087	-9.04149	-7.2483	-9.21	-9.00437	-9.21173		0.9	3.61183
-8.03363	-6.9859	-7.16381	-6.68048	-5.03999	-7.99224	-8.07494	-8.60377	-9.00542	-7.18963	-9.19556	-8.94247	-8.9713		0.95	5.38344
-7.78233	-6.97463	-7.09154	-6.35875	-5.0083	-7.83337	-7.81832	-8.37711	-8.98571	-7.02699	-9.06084	-8.79389	-8.68767
-7.49103	-6.87402	-6.69033	-6.20037	-4.87775	-7.42575	-7.77973	-8.19136	-8.90322	-6.85926	-8.49798	-8.77603	-8.35822
-6.90221	-6.76322	-6.54346	-5.83377	-4.87509	-7.00036	-7.59685	-7.98765	-8.89363	-6.83544	-8.39581	-8.74105	-8.16001
-6.74456	-6.25167	-6.44907	-5.75362	-4.72553	-6.86183	-7.30553	-7.91936	-8.80076	-6.6988	-8.1736	-8.56956	-8.14814
-6.69482	-6.18552	-6.1352	-5.69992	-4.6786	-6.66964	-7.13029	-7.80188	-8.2308	-6.65838	-8.08516	-8.24572	-8.00735
-6.45066	-5.86078	-6.08496	-5.61057	-4.5154	-6.59529	-6.99471	-7.5241	-8.12775	-6.64547	-8.03929	-8.15929	-7.69357
-6.33066	-5.85184	-6.07497	-5.57834	-4.10256	-6.25284	-6.9653	-7.41188	-7.85025	-6.57152	-7.9515	-7.9928	-7.65153
-5.61195	-5.46867	-6.02103	-5.07465	-4.0051	-6.17696	-6.93416	-7.24322	-7.4979	-6.55322	-7.91951	-7.98072	-7.60259
-5.55557	-5.18349	-5.89527	-4.95926	-3.97393	-6.11749	-6.90285	-7.20578	-7.42893	-6.11522	-7.66209	-7.86788	-7.54186
-5.09388	-5.05156	-5.87051	-4.89266	-3.94832	-6.0826	-6.81868	-7.17471	-7.39121	-6.0489	-7.6352	-7.77027	-7.43083
-5.07547	-5.0367	-5.76007	-4.8564	-3.86657	-6.06721	-6.71052	-7.12833	-7.25518	-5.93823	-7.57172	-7.70537	-7.09709
-4.96909	-4.85804	-5.72239	-4.8451	-3.83655	-5.71851	-6.17224	-7.05345	-7.08348	-5.92922	-7.29153	-7.4904	-7.02054
-4.91742	-4.82255	-5.51458	-4.73255	-3.7962	-5.67496	-5.59566	-7.0144	-6.9109	-5.8528	-7.27772	-7.27708	-6.98281
-4.83274	-4.51461	-5.37554	-4.71749	-3.79141	-5.67075	-5.56865	-6.80251	-6.86398	-5.82302	-7.12287	-7.21402	-6.82193
-4.81033	-4.4386	-5.27269	-4.49811	-3.77017	-5.62868	-5.56407	-6.7179	-6.73529	-5.78581	-7.10238	-6.92766	-6.5733
-4.56061	-4.43457	-5.21881	-4.38293	-3.67331	-5.58265	-5.44595	-6.71173	-6.59763	-5.768	-7.04063	-6.92322	-6.41543
-4.44529	-4.37386	-5.10037	-4.34529	-3.65348	-5.57982	-5.3742	-6.67964	-6.29456	-5.76339	-6.79951	-6.90927	-6.32886
-4.44227	-4.33302	-5.08255	-4.33532	-3.59344	-5.53639	-5.13644	-6.61232	-6.28209	-5.30502	-6.69432	-6.81798	-6.30586
-4.37334	-4.23815	-5.02852	-4.32699	-3.56478	-5.53384	-5.12096	-6.55847	-6.20442	-5.27074	-6.67944	-6.8046	-6.28313
-4.30961	-4.23021	-4.85713	-4.26913	-3.49602	-5.51718	-5.021	-6.53182	-6.09339	-5.25423	-6.65021	-6.79905	-5.90137
-4.13777	-3.96495	-4.60701	-4.2092	-3.41594	-5.39382	-4.92764	-6.41422	-6.08318	-5.11089	-6.64694	-6.73024	-5.84155
-4.09328	-3.84593	-4.49258	-4.20833	-3.38006	-5.22656	-4.90775	-6.34728	-6.04803	-5.07451	-6.61739	-6.6524	-5.79324
-4.07816	-3.80007	-4.22822	-4.14059	-3.35452	-5.1814	-4.90104	-6.29943	-5.92686	-5.00702	-6.4474	-6.55136	-5.75254
-4.05195	-3.78911	-4.22821	-4.12776	-3.29049	-5.16028	-4.67487	-6.20578	-5.85382	-4.96573	-6.39617	-6.51853	-5.72092
-4.04295	-3.71761	-4.22132	-4.08749	-3.28355	-5.15271	-4.63908	-6.19845	-5.83772	-4.96354	-6.13293	-6.27404	-5.69112
-3.99203	-3.70754	-4.20476	-4.02616	-3.09853	-5.10746	-4.5744	-6.04674	-5.83272	-4.84837	-6.05343	-6.17347	-5.68816
-3.83248	-3.65752	-4.19431	-3.96362	-3.05868	-5.10696	-4.44913	-6.0397	-5.8185	-4.71897	-6.02027	-6.16419	-5.66195
-3.78028	-3.57783	-4.11168	-3.81106	-3.01973	-5.06067	-4.41449	-5.93941	-5.59941	-4.71313	-5.99722	-6.08908	-5.59155
-3.70939	-3.4991	-4.10522	-3.78215	-3.01018	-5.05055	-4.33456	-5.7367	-5.45233	-4.62376	-5.82521	-6.08692	-5.57687
-3.5989	-3.47042	-4.05571	-3.69057	-2.98368	-4.9861	-4.13187	-5.73032	-5.38787	-4.54622	-5.8172	-6.08582	-5.41413
-3.57775	-3.36807	-3.93697	-3.67092	-2.81014	-4.96865	-3.98951	-5.697	-5.32824	-4.49259	-5.77218	-5.9823	-5.34478
-3.46585	-3.36236	-3.90534	-3.64303	-2.63468	-4.96823	-3.96996	-5.67411	-5.32494	-4.46393	-5.68723	-5.96827	-5.26083
-3.46521	-3.28659	-3.89539	-3.61649	-2.61245	-4.96079	-3.94108	-5.63764	-5.29045	-4.40319	-5.65905	-5.80013	-5.0773
-3.4596	-3.18276	-3.87944	-3.56091	-2.6066	-4.9462	-3.93887	-5.62322	-5.28662	-4.39405	-5.62675	-5.55494	-5.01528
-3.3978	-3.08647	-3.86053	-3.53921	-2.37854	-4.92479	-3.85235	-5.44697	-5.27543	-4.36024	-5.58635	-5.46333	-5.00366
-3.25546	-3.07027	-3.84524	-3.37005	-2.26701	-4.84639	-3.78611	-5.1761	-5.2491	-4.26151	-5.57892	-5.43416	-4.97077
-3.2413	-3.03606	-3.80837	-3.36659	-2.26691	-4.82552	-3.78361	-5.15411	-5.23609	-4.1944	-5.51081	-5.43304	-4.95867
-3.22536	-3.02848	-3.80332	-3.27284	-2.26274	-4.76065	-3.56031	-5.02007	-5.13799	-4.15844	-5.4555	-5.24413	-4.75405
-3.21296	-3.00829	-3.64419	-3.20602	-2.24596	-4.65655	-3.47361	-5.01743	-5.11237	-4.14878	-5.43938	-5.24096	-4.68845
-3.17614	-3.0046	-3.61961	-3.2015	-2.23166	-4.64375	-3.44977	-5.01646	-5.10401	-4.09016	-5.39447	-5.23856	-4.6586
-3.16662	-2.99672	-3.51833	-3.19695	-2.2299	-4.64117	-3.44699	-4.9972	-5.00391	-4.04702	-5.2921	-5.23791	-4.65044
-3.11472	-2.9245	-3.44664	-3.10123	-2.22233	-4.63551	-3.42977	-4.99708	-4.94412	-4.0134	-5.27062	-5.22163	-4.64938
-3.10234	-2.92166	-3.43503	-3.08225	-2.15747	-4.63425	-3.34596	-4.9516	-4.77425	-3.96049	-5.25393	-5.20201	-4.62513
-3.07055	-2.76318	-3.39803	-2.9382	-2.1467	-4.48863	-3.34301	-4.89496	-4.76106	-3.91099	-5.11313	-5.15606	-4.53759
-2.97681	-2.74409	-3.28991	-2.91969	-2.09814	-4.40695	-3.32964	-4.87584	-4.73844	-3.88113	-5.10396	-5.11042	-4.50479
-2.96582	-2.72216	-3.2721	-2.84825	-2.08985	-4.33605	-3.27704	-4.65339	-4.68613	-3.87293	-4.99821	-5.08259	-4.49128
-2.93771	-2.71934	-3.19128	-2.84209	-2.08657	-4.32232	-3.26583	-4.64666	-4.6746	-3.85028	-4.98599	-5.08035	-4.45451
-2.92246	-2.71522	-3.18838	-2.83473	-2.03047	-4.30885	-3.24238	-4.63852	-4.64006	-3.83634	-4.94977	-5.08012	-4.43097
-2.91301	-2.71515	-3.14792	-2.76768	-1.9558	-4.2989	-3.23804	-4.55539	-4.59895	-3.8209	-4.94955	-5.06114	-4.27595
-2.88674	-2.68326	-3.13184	-2.71098	-1.955	-4.25142	-3.22229	-4.55303	-4.55801	-3.77499	-4.88676	-5.05347	-4.2279
-2.80829	-2.67374	-3.05366	-2.70239	-1.9488	-4.19167	-3.10586	-4.54066	-4.54155	-3.77054	-4.88358	-5.01202	-4.22666
-2.78336	-2.62112	-3.01955	-2.66371	-1.92973	-4.12644	-2.97763	-4.51761	-4.53809	-3.70547	-4.86497	-5.00139	-4.22397
-2.78247	-2.61375	-2.99193	-2.6523	-1.89757	-4.08724	-2.97619	-4.44987	-4.52064	-3.69477	-4.86133	-5.00071	-4.1739
-2.77179	-2.54047	-2.94429	-2.58921	-1.89735	-4.02797	-2.9546	-4.30416	-4.45906	-3.54501	-4.85661	-4.99381	-4.12757
-2.68162	-2.42148	-2.9299	-2.57227	-1.85696	-3.94394	-2.86996	-4.28433	-4.44753	-3.49435	-4.74872	-4.88527	-4.10468
-2.67905	-2.42066	-2.90416	-2.56449	-1.83541	-3.92402	-2.86722	-4.26543	-4.44436	-3.39418	-4.7468	-4.87692	-4.09649
-2.67289	-2.3772	-2.87896	-2.48444	-1.78166	-3.88849	-2.86592	-4.26437	-4.4221	-3.2849	-4.71594	-4.82986	-4.08037
-2.62419	-2.29142	-2.8502	-2.46708	-1.77881	-3.84689	-2.85306	-4.19099	-4.41539	-3.2442	-4.67855	-4.79785	-3.93919
-2.61993	-2.29097	-2.81677	-2.4354	-1.71576	-3.82002	-2.84538	-4.17366	-4.40201	-3.21151	-4.60221	-4.72199	-3.91927
-2.56521	-2.26924	-2.81666	-2.41496	-1.71347	-3.76608	-2.74931	-4.1376	-4.35012	-3.20986	-4.57547	-4.71484	-3.90887
-2.56292	-2.2072	-2.80682	-2.41069	-1.65993	-3.74927	-2.74178	-4.10566	-4.35003	-3.20312	-4.56415	-4.70986	-3.90544
-2.5443	-2.15997	-2.75643	-2.39687	-1.65028	-3.72263	-2.68778	-4.10349	-4.33144	-3.19765	-4.55714	-4.69354	-3.87803
-2.52547	-2.14359	-2.7531	-2.38398	-1.64738	-3.71666	-2.68109	-4.09369	-4.2649	-3.17511	-4.55116	-4.6532	-3.87137
-2.52267	-2.12521	-2.72868	-2.37182	-1.5803	-3.67305	-2.64045	-4.08223	-4.26371	-3.17098	-4.53645	-4.59044	-3.86719
-2.51532	-2.02791	-2.6702	-2.33277	-1.55044	-3.55929	-2.55479	-4.03918	-4.20593	-3.15675	-4.41321	-4.56745	-3.84571
-2.51233	-1.86865	-2.65247	-2.14806	-1.42575	-3.5507	-2.40668	-4.03478	-4.11056	-3.13302	-4.3445	-4.54006	-3.78414
-2.50704	-1.8357	-2.64804	-2.14064	-1.32054	-3.53557	-2.40439	-4.03323	-4.09671	-3.10357	-4.27624	-4.53954	-3.75776
-2.50004	-1.79493	-2.64575	-1.96212	-1.31424	-3.50523	-2.38836	-3.98358	-4.04327	-3.06777	-4.27283	-4.53827	-3.67778
-2.49623	-1.78616	-2.63389	-1.93671	-1.23599	-3.49892	-2.34544	-3.89926	-4.03103	-3.04944	-4.24274	-4.52823	-3.6615
-2.42622	-1.78	-2.60641	-1.88572	-1.22276	-3.4899	-2.31835	-3.88657	-4.02608	-3.03939	-4.20744	-4.49409	-3.60033
-2.4126	-1.67807	-2.58573	-1.87352	-1.16766	-3.41752	-2.30111	-3.88482	-3.94768	-3.0359	-4.20512	-4.44884	-3.58806
-2.40511	-1.613	-2.55298	-1.85717	-1.11098	-3.40998	-2.27163	-3.87944	-3.91743	-2.98962	-4.15442	-4.44267	-3.57697
-2.39209	-1.60863	-2.50307	-1.83441	-1.09908	-3.37806	-2.20747	-3.86929	-3.88084	-2.9307	-4.04662	-4.43212	-3.56817
-2.36645	-1.58065	-2.50001	-1.82111	-1.09146	-3.35698	-2.20126	-3.8612	-3.87127	-2.92724	-4.02891	-4.37155	-3.55502
-2.34964	-1.55274	-2.46207	-1.78028	-1.09142	-3.3419	-2.17471	-3.83902	-3.83008	-2.90895	-3.95109	-4.36203	-3.53349
-2.31194	-1.54287	-2.45576	-1.76145	-1.08275	-3.33368	-2.08583	-3.82743	-3.80311	-2.90633	-3.8443	-4.34135	-3.53183
-2.25339	-1.52188	-2.41606	-1.7179	-1.08201	-3.22579	-2.07961	-3.80953	-3.75055	-2.89343	-3.78305	-4.32595	-3.52851
-2.23473	-1.51237	-2.39481	-1.6918	-1.08045	-3.21443	-2.0214	-3.78771	-3.74552	-2.77918	-3.77584	-4.24158	-3.52093
-2.20749	-1.49295	-2.38191	-1.62033	-1.03899	-3.16841	-1.98904	-3.77618	-3.68902	-2.76209	-3.75713	-4.23385	-3.51553
-2.15422	-1.48074	-2.37073	-1.58016	-1.02441	-3.15682	-1.97961	-3.77111	-3.66045	-2.73827	-3.75708	-4.23228	-3.45836
-2.12422	-1.45551	-2.36825	-1.56333	-1.00254	-3.14971	-1.94602	-3.76862	-3.62824	-2.69692	-3.75386	-4.23193	-3.45621
-2.12388	-1.44183	-2.35496	-1.54722	-0.988373	-3.12583	-1.93614	-3.75782	-3.60778	-2.68634	-3.73898	-4.18993	-3.40145
-2.1234	-1.43919	-2.3041	-1.50494	-0.976111	-3.12132	-1.83309	-3.75292	-3.60629	-2.65954	-3.68049	-4.18138	-3.37973
-2.07478	-1.41707	-2.28164	-1.42337	-0.97102	-3.10794	-1.80838	-3.75222	-3.58693	-2.63114	-3.67771	-4.08202	-3.36352
-2.06059	-1.41299	-2.24356	-1.25078	-0.963371	-3.09602	-1.7921	-3.74313	-3.53052	-2.61361	-3.64471	-4.03805	-3.33506
-2.03749	-1.40239	-2.20453	-1.16327	-0.957958	-3.08744	-1.74067	-3.70711	-3.49376	-2.57027	-3.57016	-4.01947	-3.28353
-2.03463	-1.39108	-2.18076	-1.09861	-0.914228	-3.07111	-1.72487	-3.70193	-3.47777	-2.55884	-3.55888	-3.99211	-3.25355
-2.02619	-1.34629	-2.17805	-1.06623	-0.900375	-3.06662	-1.70594	-3.63804	-3.47715	-2.55021	-3.55097	-3.79517	-3.23525
-2.01324	-1.33653	-2.14676	-1.06415	-0.875292	-3.06627	-1.64299	-3.61475	-3.46926	-2.52294	-3.42161	-3.74936	-3.2193
-2.00544	-1.24851	-2.14472	-0.993483	-0.871561	-3.06071	-1.62782	-3.58129	-3.43437	-2.4778	-3.35376	-3.74923	-3.1874
-1.98978	-1.24101	-2.13811	-0.963208	-0.861252	-3.04283	-1.62078	-3.575	-3.41997	-2.46663	-3.33708	-3.71157	-3.18213
-1.98414	-1.23364	-2.13161	-0.958521	-0.857178	-3.03197	-1.54985	-3.54973	-3.39762	-2.4401	-3.3064	-3.70121	-3.1523
-1.94475	-1.21439	-2.08697	-0.950004	-0.830001	-3.02892	-1.51045	-3.5302	-3.38918	-2.32432	-3.29454	-3.63719	-3.12621
-1.93722	-1.17812	-2.08139	-0.887546	-0.823047	-3.01294	-1.48935	-3.45793	-3.36123	-2.32424	-3.14631	-3.61062	-3.07558
-1.9133	-1.16391	-2.08022	-0.886157	-0.817163	-2.99992	-1.48921	-3.40885	-3.32344	-2.30559	-3.12151	-3.53648	-3.07236
-1.88123	-1.15379	-2.04628	-0.880277	-0.732363	-2.9357	-1.4613	-3.39028	-3.27164	-2.27483	-3.11088	-3.53358	-3.04344
-1.87897	-1.1328	-2.01669	-0.877079	-0.714977	-2.88167	-1.4411	-3.37734	-3.2577	-2.27248	-3.10891	-3.53305	-3.03786
-1.84322	-1.12176	-1.97297	-0.871887	-0.714138	-2.85455	-1.42652	-3.37535	-3.19951	-2.24927	-3.10415	-3.51972	-3.02867
-1.83851	-1.09493	-1.91804	-0.861387	-0.713134	-2.85364	-1.40858	-3.3526	-3.19235	-2.22224	-3.07698	-3.48765	-3.0194
-1.828	-1.08944	-1.85441	-0.855418	-0.701725	-2.85039	-1.35525	-3.32177	-3.17246	-2.20035	-3.0605	-3.46585	-2.94196
-1.78276	-1.08858	-1.79927	-0.778858	-0.684615	-2.82814	-1.33515	-3.25619	-3.14832	-2.19425	-3.02948	-3.44307	-2.87635
-1.75241	-1.0795	-1.77074	-0.680419	-0.666559	-2.81352	-1.31973	-3.24094	-3.13009	-2.16356	-2.86472	-3.44197	-2.86218
-1.67004	-1.06773	-1.73331	-0.677979	-0.657327	-2.78968	-1.27961	-3.20422	-3.10242	-2.14447	-2.85607	-3.41145	-2.86137
-1.62649	-1.04787	-1.70525	-0.641915	-0.656629	-2.77744	-1.26933	-3.20064	-3.09816	-2.14208	-2.85012	-3.40165	-2.84274
-1.62319	-1.0346	-1.69792	-0.614715	-0.627675	-2.77009	-1.25292	-3.19775	-3.08905	-2.13301	-2.82423	-3.35941	-2.84047
-1.6083	-1.014	-1.67021	-0.612572	-0.614402	-2.74814	-1.19972	-3.19775	-3.07865	-2.11004	-2.79038	-3.34673	-2.82666
-1.60536	-1.01314	-1.66031	-0.526749	-0.585692	-2.73869	-1.1959	-3.1974	-3.07608	-2.10028	-2.77315	-3.32538	-2.78478
-1.57272	-1.00912	-1.61559	-0.520027	-0.55897	-2.69451	-1.1892	-3.18777	-3.05879	-2.09848	-2.75404	-3.29077	-2.76964
-1.50678	-0.998731	-1.59985	-0.501434	-0.558046	-2.6931	-1.13103	-3.1753	-3.02283	-2.09051	-2.73937	-3.25366	-2.72793
-1.49178	-0.98363	-1.583	-0.453585	-0.554389	-2.63617	-1.08457	-3.14651	-2.9886	-2.08714	-2.73905	-3.22453	-2.72769
-1.4708	-0.968776	-1.54665	-0.428006	-0.521929	-2.63225	-0.997167	-3.10904	-2.98507	-1.96325	-2.71341	-3.19046	-2.63696
-1.42841	-0.948178	-1.52711	-0.402217	-0.500373	-2.615	-0.982569	-3.10875	-2.98375	-1.93308	-2.71154	-3.13301	-2.63362
-1.35586	-0.926591	-1.5103	-0.323184	-0.465455	-2.60431	-0.982338	-3.10811	-2.95255	-1.92123	-2.71127	-3.11116	-2.60241
-1.3431	-0.921656	-1.49917	-0.321602	-0.437613	-2.58769	-0.965481	-3.03205	-2.94005	-1.91406	-2.58485	-3.10746	-2.5332
-1.29741	-0.909837	-1.45047	-0.297716	-0.426253	-2.55479	-0.927663	-3.03192	-2.92545	-1.90244	-2.57041	-3.0736	-2.50663
-1.26861	-0.908233	-1.43497	-0.282445	-0.400819	-2.48942	-0.914504	-3.03048	-2.90787	-1.89775	-2.56773	-3.04017	-2.48301
-1.23089	-0.902938	-1.42472	-0.281217	-0.387687	-2.48292	-0.833632	-3.03016	-2.88538	-1.88807	-2.51678	-3.00569	-2.48148
-1.2145	-0.889606	-1.4019	-0.242059	-0.363264	-2.47362	-0.79679	-2.98866	-2.87895	-1.88435	-2.51085	-2.9376	-2.47768
-1.19512	-0.870699	-1.36188	-0.239791	-0.350425	-2.44545	-0.760506	-2.91929	-2.86534	-1.86373	-2.5028	-2.92602	-2.46249
-1.17719	-0.868664	-1.33195	-0.220014	-0.341159	-2.41417	-0.704411	-2.90933	-2.83266	-1.85304	-2.40839	-2.90633	-2.41659
-1.14961	-0.81962	-1.3199	-0.162966	-0.326311	-2.4117	-0.695616	-2.89493	-2.78195	-1.8226	-2.39478	-2.90578	-2.38343
-1.13273	-0.781896	-1.2858	-0.157097	-0.315632	-2.39975	-0.690747	-2.89139	-2.76361	-1.79726	-2.36076	-2.90023	-2.34386
-1.10531	-0.757621	-1.26696	-0.136378	-0.265709	-2.39098	-0.682754	-2.88094	-2.74452	-1.77508	-2.34973	-2.82458	-2.33673
-1.10374	-0.717424	-1.2214	-0.1116	-0.245398	-2.35792	-0.643789	-2.86039	-2.72184	-1.75349	-2.32922	-2.82448	-2.30843
-1.10095	-0.667637	-1.19084	-0.106001	-0.234525	-2.35063	-0.643661	-2.85213	-2.68213	-1.6922	-2.3235	-2.82084	-2.29263
-1.06491	-0.658281	-1.17491	-0.0988277	-0.23451	-2.33721	-0.600347	-2.84262	-2.65597	-1.68554	-2.31147	-2.77242	-2.27967
-1.04986	-0.656644	-1.15777	-0.0628872	-0.208794	-2.33174	-0.599312	-2.81786	-2.64535	-1.66575	-2.30714	-2.77115	-2.27383
-1.03658	-0.649997	-1.15205	-0.0507937	-0.199473	-2.32917	-0.584583	-2.7884	-2.62561	-1.65191	-2.30153	-2.7693	-2.26618
-1.01141	-0.614259	-1.14938	-0.0438851	-0.194034	-2.30483	-0.538948	-2.77814	-2.59329	-1.64702	-2.29012	-2.75783	-2.26285
-0.998106	-0.610353	-1.14209	-0.0337677	-0.191218	-2.29444	-0.537424	-2.75168	-2.53564	-1.64085	-2.24714	-2.72849	-2.25702
-0.99354	-0.604976	-1.07349	-0.00235194	-0.172111	-2.2883	-0.535063	-2.74888	-2.53541	-1.63914	-2.23277	-2.70809	-2.22175
-0.989987	-0.598908	-1.04805	-0.00162886	-0.168269	-2.26181	-0.49405	-2.74618	-2.53434	-1.62239	-2.12423	-2.67698	-2.22033
-0.985455	-0.530086	-1.04567	-0.00131945	-0.159581	-2.25461	-0.48967	-2.72401	-2.51819	-1.61157	-2.11657	-2.67096	-2.19422
-0.98045	-0.518539	-1.01315	-0.000934814	-0.114365	-2.24578	-0.452625	-2.71248	-2.5044	-1.60982	-2.09164	-2.64467	-2.18755
-0.965961	-0.502864	-1.00954	-0.000417507	-0.10355	-2.22385	-0.430909	-2.67589	-2.5026	-1.5557	-2.06133	-2.62912	-2.18473
-0.965276	-0.499558	-0.997305	-0.000239982	-0.0700098	-2.20636	-0.40958	-2.66983	-2.44589	-1.55075	-2.06129	-2.6251	-2.08035
-0.885219	-0.495242	-0.962426	-0.000211245	-0.0432463	-2.17868	-0.398313	-2.65997	-2.43474	-1.55038	-2.05425	-2.60766	-2.07904
-0.872387	-0.493187	-0.936567	-0.000181865	-0.0373609	-2.17837	-0.385663	-2.6594	-2.40741	-1.52803	-2.0468	-2.59785	-2.06245
-0.84606	-0.474878	-0.933331	-0.000103248	-0.0316244	-2.17007	-0.370852	-2.63784	-2.40643	-1.52659	-2.03853	-2.50904	-2.05673
-0.820392	-0.469426	-0.904449	-5.40109e-05	-0.0241868	-2.16714	-0.366133	-2.63679	-2.37445	-1.51412	-2.02866	-2.48732	-2.02567
-0.781678	-0.46529	-0.89842	-5.38863e-05	-0.0222865	-2.16077	-0.325024	-2.54204	-2.36785	-1.46599	-2.02723	-2.45822	-2.0165
-0.759712	-0.462103	-0.894131	-5.09009e-05	-0.0220138	-2.15571	-0.311165	-2.53654	-2.35306	-1.44471	-2.00311	-2.42191	-1.96523
-0.742187	-0.459858	-0.8501	-5.08569e-05	-0.0209347	-2.11979	-0.248182	-2.53162	-2.34768	-1.44344	-1.99795	-2.40996	-1.93809
-0.740919	-0.453913	-0.847164	-4.39537e-05	-8.40673e-05	-2.10705	-0.231976	-2.52814	-2.34031	-1.4207	-1.95196	-2.40402	-1.93495
-0.739356	-0.449401	-0.832746	-3.95033e-05	-6.97291e-05	-2.08873	-0.2281	-2.48865	-2.31797	-1.40915	-1.95019	-2.40178	-1.90586
-0.710663	-0.430783	-0.831809	-3.3528e-05	-4.46856e-05	-2.0791	-0.216952	-2.4732	-2.31499	-1.39336	-1.94591	-2.37604	-1.83985
-0.685715	-0.388226	-0.829148	-2.7684e-05	-3.79281e-05	-2.0741	-0.215233	-2.46748	-2.31454	-1.3812	-1.9212	-2.37215	-1.78508
-0.661807	-0.365168	-0.806941	-2.12172e-05	-2.2093e-05	-2.02918	-0.19587	-2.43545	-2.27663	-1.38071	-1.88768	-2.36722	-1.7721
-0.635704	-0.316135	-0.777498	-2.09518e-05	-1.70076e-05	-2.01474	-0.185528	-2.39895	-2.27529	-1.35261	-1.8808	-2.36148	-1.76034
-0.619201	-0.310667	-0.772528	-1.56995e-05	-6.73123e-06	-1.98065	-0.166616	-2.3784	-2.26519	-1.34336	-1.86729	-2.31596	-1.75856
-0.586696	-0.244956	-0.744335	-1.47745e-05	-6.50954e-06	-1.97052	-0.16647	-2.36882	-2.26296	-1.34258	-1.86441	-2.3023	-1.718
-0.584721	-0.202431	-0.741674	-1.45571e-05	-1.57601e-06	-1.95989	-0.163259	-2.36554	-2.25279	-1.32655	-1.82747	-2.27942	-1.69756
-0.563079	-0.198108	-0.685406	-1.43077e-05	1.16541e-06	-1.9444	-0.153635	-2.33603	-2.23417	-1.31042	-1.82411	-2.26614	-1.68859
-0.553383	-0.177064	-0.685356	-1.39851e-05	1.48987e-06	-1.93292	-0.0999661	-2.32875	-2.2114	-1.27853	-1.81968	-2.25209	-1.68674
-0.542989	-0.145583	-0.681854	-1.12035e-05	2.16603e-06	-1.93083	-0.0969767	-2.32177	-2.19382	-1.27468	-1.81575	-2.23797	-1.68431
-0.523162	-0.116281	-0.680156	-9.50246e-06	6.73388e-06	-1.91635	-0.0634651	-2.30972	-2.18497	-1.26645	-1.7811	-2.21179	-1.60084
-0.487257	-0.110123	-0.671052	-9.4018e-06	6.9254e-06	-1.90091	-0.0571231	-2.29859	-2.17977	-1.26598	-1.77921	-2.20129	-1.58009
-0.480368	-0.0987183	-0.644396	-8.87193e-06	7.7851e-06	-1.8921	-0.0553116	-2.29702	-2.14908	-1.26048	-1.72171	-2.20054	-1.57617
-0.46348	-0.0886313	-0.590321	-8.64274e-06	7.9311e-06	-1.86082	-0.0514678	-2.29296	-2.14577	-1.25566	-1.72134	-2.19967	-1.57556
-0.452327	-0.0812868	-0.572738	-7.37435e-06	1.45924e-05	-1.85896	-0.0400944	-2.28136	-2.12762	-1.25409	-1.70423	-2.18651	-1.56587
-0.446888	-0.0304477	-0.566642	-7.06147e-06	1.96731e-05	-1.85721	-0.034852	-2.26312	-2.09702	-1.2489	-1.70131	-2.1415	-1.5536
-0.442622	-0.026295	-0.53802	-4.59779e-06	2.03994e-05	-1.85593	-0.0325407	-2.25935	-2.09425	-1.24471	-1.62381	-2.13675	-1.54583
-0.39453	-0.0255774	-0.522212	-3.59214e-06	2.45943e-05	-1.84187	-0.0303015	-2.24563	-2.0917	-1.24076	-1.61015	-2.10774	-1.54234
-0.378015	-0.0249777	-0.49937	-2.72904e-06	2.54843e-05	-1.81938	-0.00884116	-2.22356	-2.07923	-1.20892	-1.59541	-2.0076	-1.50197
-0.36849	-0.0125535	-0.493148	-1.98466e-06	8.11921e-05	-1.79707	-0.000601154	-2.21631	-2.07516	-1.20053	-1.5916	-2.00624	-1.49306
-0.347904	-0.00156505	-0.492339	-1.77585e-06	9.43912e-05	-1.78603	-0.000188645	-2.19685	-2.06625	-1.18821	-1.58967	-1.95297	-1.4867
-0.346219	-0.00112534	-0.485671	-5.84345e-07	9.47449e-05	-1.73562	-0.000185015	-2.18994	-2.06158	-1.18503	-1.55379	-1.94545	-1.4773
-0.32304	-0.0009184	-0.435296	-5.54399e-07	0.0056539	-1.72002	-9.67123e-05	-2.15056	-2.05229	-1.17916	-1.55237	-1.94274	-1.45591
-0.310652	-0.000906996	-0.433868	1.71781e-07	0.0190754	-1.7116	-7.48313e-05	-2.14221	-2.04468	-1.17223	-1.53857	-1.93603	-1.43694
-0.302156	-0.000889437	-0.395014	3.64173e-07	0.0200738	-1.70104	-5.09873e-05	-2.12827	-2.03409	-1.17001	-1.51674	-1.92505	-1.4338
-0.291308	-0.000150203	-0.388654	8.0542e-07	0.0211136	-1.69732	-4.68924e-05	-2.11641	-1.99722	-1.15184	-1.51346	-1.89831	-1.42833
-0.278534	-0.000108493	-0.38758	8.15294e-07	0.0335392	-1.67842	-2.74289e-05	-2.06899	-1.98064	-1.13823	-1.48478	-1.89645	-1.41406
-0.255086	-8.96712e-05	-0.376514	1.02453e-06	0.0409012	-1.67611	-2.12906e-05	-2.05323	-1.97755	-1.12031	-1.43706	-1.87978	-1.40619
-0.254086	-5.01664e-05	-0.326595	1.03521e-06	0.0432569	-1.67142	-1.37447e-05	-2.02255	-1.94642	-1.10628	-1.40016	-1.84197	-1.39542
-0.250557	-4.0213e-05	-0.293487	1.17979e-06	0.0487309	-1.66185	-1.25561e-05	-2.00062	-1.94332	-1.10486	-1.39673	-1.81986	-1.3954
-0.243546	-2.36337e-05	-0.273583	1.43753e-06	0.0497147	-1.64789	-1.16566e-05	-1.98023	-1.94032	-1.0937	-1.36899	-1.80187	-1.37573
-0.231562	-2.26719e-05	-0.272841	1.93911e-06	0.0527537	-1.64347	-1.10283e-05	-1.97742	-1.92142	-1.09367	-1.36265	-1.80038	-1.36148
-0.21831	-1.66712e-05	-0.253807	2.22769e-06	0.0988438	-1.61705	-8.11551e-06	-1.96696	-1.9144	-1.08376	-1.30462	-1.7873	-1.33776
-0.215607	-1.60029e-05	-0.238175	2.29067e-06	0.101552	-1.61597	-8.03824e-06	-1.95329	-1.88851	-1.07881	-1.30338	-1.7373	-1.32217
-0.215373	-1.15667e-05	-0.231639	2.79114e-06	0.118458	-1.61123	-7.99452e-06	-1.93809	-1.87365	-1.06673	-1.29692	-1.72598	-1.32166
-0.210721	-1.06751e-05	-0.210681	2.98546e-06	0.12563	-1.60032	-6.29588e-06	-1.92917	-1.84902	-1.0543	-1.29378	-1.71237	-1.27425
-0.202226	-1.05084e-05	-0.196011	4.93858e-06	0.150846	-1.58804	-5.69419e-06	-1.91598	-1.84155	-1.0541	-1.28734	-1.71194	-1.27391
-0.196492	-7.48164e-06	-0.157034	5.20352e-06	0.158836	-1.58401	-5.07817e-06	-1.91169	-1.81537	-1.04522	-1.27066	-1.71189	-1.25939
-0.166049	-6.01463e-06	-0.0566365	7.6192e-06	0.200351	-1.58365	-4.24976e-06	-1.91151	-1.79002	-1.04308	-1.26223	-1.68041	-1.25005
-0.148761	-3.82605e-06	-0.0431339	7.98492e-06	0.309392	-1.57169	-4.03855e-06	-1.90877	-1.74758	-1.02853	-1.25961	-1.66037	-1.24927
-0.1328	-3.45084e-06	-6.18074e-05	9.64283e-06	0.314619	-1.55044	-3.99349e-06	-1.87364	-1.71704	-1.02656	-1.25409	-1.63904	-1.20129
-0.132785	-2.49578e-06	-2.48327e-05	1.34791e-05	0.321628	-1.53231	-3.82656e-06	-1.86926	-1.71038	-1.02336	-1.25125	-1.62249	-1.19087
-0.124939	-2.47342e-06	-2.39535e-05	1.35964e-05	0.33075	-1.4946	-3.35242e-06	-1.83495	-1.7095	-1.01814	-1.25041	-1.60422	-1.16933
-0.124605	-1.82141e-06	-2.2301e-05	1.8437e-05	0.362508	-1.47061	-2.59668e-06	-1.82796	-1.70759	-1.01701	-1.24379	-1.58627	-1.15335
-0.108372	-1.76399e-06	-2.09358e-05	1.87849e-05	0.365861	-1.4698	-2.45305e-06	-1.81191	-1.7042	-1.01453	-1.23313	-1.58211	-1.13223
-0.0946331	-1.26899e-06	-1.71681e-05	2.19899e-05	0.380406	-1.45826	-2.3603e-06	-1.81097	-1.63592	-1.01313	-1.22956	-1.54868	-1.1204
-0.0923335	-6.81749e-07	-1.54494e-05	2.37639e-05	0.401768	-1.42332	-2.1936e-06	-1.80519	-1.62745	-0.998385	-1.19824	-1.54745	-1.1153
-0.0875862	-4.50297e-07	-1.22987e-05	2.42976e-05	0.462021	-1.40917	-2.02391e-06	-1.78525	-1.62374	-0.996991	-1.19388	-1.54143	-1.10511
-0.0870041	2.15667e-07	-1.12425e-05	3.08785e-05	0.479894	-1.4037	-1.94799e-06	-1.73894	-1.61823	-0.994611	-1.17114	-1.53866	-1.09406
-0.0820458	4.52457e-07	-1.08653e-05	3.2622e-05	0.489477	-1.40201	-1.89792e-06	-1.73464	-1.59898	-0.981412	-1.16045	-1.53223	-1.07907
-0.0742489	6.53576e-07	-9.87433e-06	3.39436e-05	0.489671	-1.39381	-1.76945e-06	-1.73366	-1.59808	-0.966681	-1.13992	-1.50741	-1.07081
-0.0672205	6.92882e-07	-8.77371e-06	4.08278e-05	0.497715	-1.37539	-1.66707e-06	-1.71882	-1.59716	-0.95142	-1.11957	-1.48962	-1.06733
-0.0670347	7.46728e-07	-7.91687e-06	4.61819e-05	0.501829	-1.37062	-1.63533e-06	-1.69165	-1.58786	-0.947939	-1.11707	-1.45776	-1.06519
-0.0592094	1.58604e-06	-6.08397e-06	4.74029e-05	0.507312	-1.35911	-1.58671e-06	-1.68596	-1.57178	-0.918014	-1.10197	-1.4458	-1.05108
-0.0421992	1.89426e-06	-4.9618e-06	5.32568e-05	0.523463	-1.31946	-1.36581e-06	-1.67384	-1.5594	-0.869803	-1.09305	-1.41968	-1.04317
-0.0126852	2.33159e-06	-4.57001e-06	5.87364e-05	0.594257	-1.29464	-9.37694e-07	-1.63707	-1.55571	-0.860814	-1.05665	-1.41585	-1.04219
-0.00204618	2.38269e-06	-4.13017e-06	5.99073e-05	0.63923	-1.28758	-6.03796e-07	-1.63352	-1.54527	-0.855114	-1.017	-1.3996	-1.02134
-0.00140846	2.46453e-06	-3.14627e-06	6.03766e-05	0.650984	-1.27693	-3.35108e-07	-1.61608	-1.48836	-0.850118	-1.00993	-1.38388	-1.01925
-0.000807009	2.56215e-06	-2.9229e-06	6.56722e-05	0.656656	-1.27444	-2.96338e-07	-1.59877	-1.46205	-0.847073	-0.987527	-1.36923	-1.015
-0.000539127	2.90161e-06	-2.47884e-06	7.97714e-05	0.6597	-1.26101	-2.68224e-07	-1.59864	-1.45853	-0.815433	-0.962601	-1.36158	-1.01142
-0.000415886	3.18539e-06	-1.23386e-06	7.99514e-05	0.663627	-1.25603	-2.4661e-07	-1.58982	-1.45092	-0.796273	-0.932151	-1.31801	-0.967708
-0.000410105	3.75092e-06	-1.16303e-06	8.23632e-05	0.667188	-1.25199	-7.45392e-08	-1.57009	-1.4409	-0.787275	-0.91811	-1.31398	-0.897198
-0.000378989	3.77103e-06	-9.29238e-07	8.34629e-05	0.676837	-1.22473	1.11795e-07	-1.56791	-1.41398	-0.768202	-0.904892	-1.30565	-0.849854
-0.000137783	3.97239e-06	-7.05494e-07	0.000100541	0.70269	-1.21746	3.22748e-07	-1.55051	-1.39839	-0.766046	-0.902423	-1.29355	-0.829391
-8.41932e-05	4.24222e-06	-2.87576e-07	0.000108206	0.734524	-1.21499	3.59063e-07	-1.54426	-1.3898	-0.76564	-0.88686	-1.28386	-0.824982
-6.25544e-05	4.40082e-06	-2.09951e-07	0.000109226	0.755452	-1.20997	3.99847e-07	-1.54149	-1.38951	-0.762042	-0.877561	-1.25845	-0.823573
-4.74027e-05	4.49361e-06	-1.35823e-07	0.0001153	0.765645	-1.20091	4.90031e-07	-1.53737	-1.38929	-0.757838	-0.850348	-1.25801	-0.811969
-3.78792e-05	5.57557e-06	-1.10385e-07	0.000165239	0.824041	-1.18039	6.13611e-07	-1.52623	-1.36687	-0.757574	-0.846721	-1.24449	-0.803503
-3.77109e-05	5.80893e-06	-8.31546e-08	0.000185294	0.850433	-1.16269	6.26965e-07	-1.50894	-1.36549	-0.753718	-0.803903	-1.22704	-0.798975
-3.50501e-05	7.2734e-06	5.81444e-09	0.000222942	0.859519	-1.12444	8.12709e-07	-1.50695	-1.35777	-0.715719	-0.787708	-1.22195	-0.794137
-2.86762e-05	7.32472e-06	2.94083e-07	0.000239754	0.859648	-1.12404	8.2912e-07	-1.50483	-1.35306	-0.684765	-0.784667	-1.21449	-0.785986
-2.83224e-05	7.50911e-06	5.78666e-07	0.000255871	0.875723	-1.1177	9.50429e-07	-1.46616	-1.35217	-0.681575	-0.780692	-1.21385	-0.780457
-1.53856e-05	9.99382e-06	7.0719e-07	0.000309307	0.903642	-1.10621	1.04119e-06	-1.46183	-1.34841	-0.679799	-0.773045	-1.21152	-0.741025
-1.00184e-05	1.19746e-05	9.04067e-07	0.000577149	0.919439	-1.10231	1.38275e-06	-1.45715	-1.34005	-0.674457	-0.772918	-1.20343	-0.706718
-9.51864e-06	1.33486e-05	1.18157e-06	0.000738474	0.936534	-1.09869	1.40678e-06	-1.45406	-1.32046	-0.666757	-0.72184	-1.1928	-0.70344
-5.25379e-06	1.36926e-05	1.80418e-06	0.000818015	0.948735	-1.07638	1.77415e-06	-1.4507	-1.30829	-0.664318	-0.716617	-1.1756	-0.701252
-3.57225e-06	1.39209e-05	1.9753e-06	0.0011256	0.954907	-1.07119	2.24642e-06	-1.44019	-1.29242	-0.66375	-0.709801	-1.16701	-0.700657
-2.14744e-06	1.5117e-05	2.15809e-06	0.00137517	0.989584	-1.0694	2.50555e-06	-1.39728	-1.25927	-0.64514	-0.698435	-1.16026	-0.691864
-2.08585e-06	1.78568e-05	2.26981e-06	0.00914318	1.00419	-1.06892	2.76751e-06	-1.38895	-1.24239	-0.640469	-0.682128	-1.14299	-0.687849
-1.22945e-06	2.86304e-05	2.49947e-06	0.0150242	1.02918	-1.06539	3.12382e-06	-1.38263	-1.22862	-0.626648	-0.679712	-1.13022	-0.660644
-1.08848e-06	2.99366e-05	2.56056e-06	0.0572435	1.03813	-1.05538	3.48852e-06	-1.37973	-1.22279	-0.625762	-0.677242	-1.10642	-0.659837
-5.28858e-07	3.29823e-05	2.69075e-06	0.0617926	1.05711	-1.04275	4.06838e-06	-1.37438	-1.22216	-0.61882	-0.66913	-1.09435	-0.643895
-2.41763e-07	3.46662e-05	2.75084e-06	0.0764356	1.0841	-1.03264	4.17198e-06	-1.36247	-1.2024	-0.613154	-0.618656	-1.07792	-0.627582
-1.56041e-07	3.47494e-05	4.1742e-06	0.118666	1.09675	-0.974846	4.5989e-06	-1.35917	-1.19141	-0.612554	-0.595781	-1.07785	-0.625745
-8.92121e-08	3.85455e-05	4.59843e-06	0.140712	1.11006	-0.966335	4.81043e-06	-1.33554	-1.19084	-0.609902	-0.580477	-1.07673	-0.61268
2.47903e-07	4.61249e-05	6.68763e-06	0.147104	1.19313	-0.96249	4.97394e-06	-1.32486	-1.1772	-0.581183	-0.577698	-1.06721	-0.612433
5.96596e-07	5.64846e-05	7.59659e-06	0.160092	1.20593	-0.944864	5.46627e-06	-1.31363	-1.17661	-0.580641	-0.572391	-1.06122	-0.60796
8.72986e-07	5.68055e-05	8.40446e-06	0.16419	1.27662	-0.92102	6.07293e-06	-1.30092	-1.16432	-0.562874	-0.553824	-1.0553	-0.599827
1.17038e-06	6.08346e-05	8.75185e-06	0.172693	1.28574	-0.909535	6.32265e-06	-1.30052	-1.14936	-0.540329	-0.55078	-1.05512	-0.585078
1.56092e-06	0.000107807	1.02199e-05	0.212784	1.31838	-0.906825	6.62837e-06	-1.29574	-1.14059	-0.536638	-0.544547	-1.05064	-0.583594
1.95288e-06	0.000108717	1.04051e-05	0.238258	1.33656	-0.883413	7.36206e-06	-1.29568	-1.12364	-0.529307	-0.535765	-1.03426	-0.578402
2.69348e-06	0.000116515	1.09127e-05	0.275474	1.34335	-0.883036	7.98048e-06	-1.28496	-1.10532	-0.529257	-0.534369	-1.02277	-0.557863
3.50074e-06	0.000120123	1.16683e-05	0.280523	1.3618	-0.877168	8.40353e-06	-1.27273	-1.08303	-0.52786	-0.53376	-1.0111	-0.556559
6.77823e-06	0.000148181	1.43081e-05	0.331406	1.49665	-0.873919	1.06543e-05	-1.25736	-1.05147	-0.508253	-0.525209	-1.01072	-0.514961
7.40502e-06	0.000168874	1.62825e-05	0.369298	1.53628	-0.864453	1.13774e-05	-1.24167	-0.991048	-0.507945	-0.519281	-1.00387	-0.496525
1.17094e-05	0.000187762	2.38686e-05	0.380624	1.55972	-0.856491	1.21436e-05	-1.21998	-0.99052	-0.490411	-0.508456	-1.00317	-0.481139
1.25491e-05	0.000229817	7.11675e-05	0.40297	1.61328	-0.849455	1.22792e-05	-1.2166	-0.987913	-0.471275	-0.506466	-0.994994	-0.442731
1.26937e-05	0.000242998	7.39503e-05	0.429608	1.6582	-0.849255	1.37376e-05	-1.20652	-0.984273	-0.459347	-0.486963	-0.993372	-0.441611
1.28663e-05	0.000445032	0.000104319	0.432847	1.74449	-0.84065	1.56804e-05	-1.17785	-0.966317	-0.445016	-0.471295	-0.987742	-0.399006
1.39235e-05	0.000512177	0.0441068	0.443296	1.78813	-0.810415	1.86616e-05	-1.17157	-0.956876	-0.419736	-0.446075	-0.96887	-0.382738
1.83524e-05	0.00108993	0.0619179	0.461362	1.79795	-0.804105	3.08807e-05	-1.16705	-0.954831	-0.412287	-0.439704	-0.958517	-0.34518
2.31698e-05	0.00123788	0.0658996	0.514196	1.79819	-0.798764	3.28491e-05	-1.13816	-0.937446	-0.407243	-0.428997	-0.908265	-0.310019
3.6606e-05	0.00167837	0.0865554	0.573168	1.844	-0.798426	4.12295e-05	-1.13672	-0.934305	-0.388897	-0.417531	-0.877812	-0.282515
3.75657e-05	0.0106188	0.0958753	0.621605	1.85558	-0.793582	5.42291e-05	-1.1297	-0.915906	-0.388876	-0.412452	-0.86928	-0.273847
4.45926e-05	0.0168566	0.112847	0.622554	1.87566	-0.78368	5.44342e-05	-1.12503	-0.913908	-0.385355	-0.404738	-0.848902	-0.272632
4.53973e-05	0.0225158	0.233087	0.66122	1.87879	-0.736137	8.11888e-05	-1.12032	-0.905852	-0.369349	-0.379077	-0.847027	-0.272496
4.55779e-05	0.0258576	0.25993	0.686549	1.90866	-0.733612	0.000103685	-1.10682	-0.889681	-0.368332	-0.368533	-0.830498	-0.266803
5.35009e-05	0.0813326	0.273424	0.69073	1.91771	-0.709746	0.000105447	-1.08344	-0.878844	-0.359465	-0.368288	-0.822626	-0.259922
6.07911e-05	0.0834964	0.284705	0.69672	1.92171	-0.706501	0.000117092	-1.08063	-0.876907	-0.333817	-0.364122	-0.819052	-0.219195
6.46625e-05	0.0924819	0.305061	0.705211	1.92259	-0.705244	0.000125124	-1.05896	-0.871807	-0.323077	-0.352659	-0.818979	-0.210246
7.82287e-05	0.100918	0.357882	0.79132	1.97567	-0.700259	0.000139427	-1.05237	-0.846783	-0.301526	-0.343548	-0.808603	-0.208029
8.86788e-05	0.107991	0.391712	0.88167	2.0206	-0.700108	0.000158256	-1.05219	-0.84001	-0.294534	-0.341117	-0.797379	-0.181756
0.000324593	0.121517	0.39228	0.89821	2.03046	-0.693147	0.000174498	-1.04971	-0.837053	-0.286596	-0.324558	-0.793716	-0.162243
0.000337999	0.128954	0.396712	0.900979	2.03087	-0.676606	0.000185468	-1.04106	-0.836108	-0.273489	-0.317286	-0.774841	-0.159811
0.000975485	0.134637	0.406524	0.911134	2.12555	-0.674776	0.000201402	-1.00119	-0.834008	-0.27214	-0.314435	-0.772178	-0.157316
0.00326428	0.177182	0.411366	0.947584	2.16624	-0.666315	0.00020934	-0.988159	-0.827855	-0.264272	-0.30559	-0.771583	-0.150834
0.00430141	0.180112	0.414505	0.98542	2.30097	-0.660899	0.000219407	-0.983963	-0.825245	-0.255791	-0.290555	-0.761122	-0.13989
0.0307647	0.206391	0.447364	0.987752	2.6408	-0.65647	0.000241083	-0.979162	-0.812199	-0.246119	-0.28732	-0.73719	-0.134269
0.0470081	0.216706	0.474854	0.990111	2.71332	-0.627409	0.000348229	-0.966685	-0.797305	-0.233118	-0.255062	-0.710223	-0.128299
0.0685886	0.226547	0.51649	1.0869	2.77763	-0.621032	0.000376518	-0.965897	-0.788481	-0.227456	-0.24966	-0.701978	-0.124576
0.0792489	0.249078	0.532665	1.10362	2.80984	-0.620884	0.000400721	-0.951837	-0.781067	-0.226509	-0.185633	-0.694435	-0.120065
0.0825897	0.25355	0.545989	1.13116	2.82307	-0.617047	0.000469925	-0.945215	-0.766578	-0.213507	-0.181992	-0.668341	-0.119047
0.0839634	0.256175	0.568219	1.15213	2.8468	-0.605091	0.000485992	-0.936102	-0.75716	-0.202919	-0.180792	-0.653961	-0.112981
0.0877868	0.256411	0.569942	1.16352	2.85117	-0.603766	0.00181446	-0.926456	-0.745462	-0.201176	-0.140321	-0.618208	-0.0583642
0.0885067	0.262482	0.570372	1.1924	2.87123	-0.600199	0.0132784	-0.924418	-0.742191	-0.199392	-0.131796	-0.60928	-0.0454707
0.0983721	0.288413	0.601722	1.19476	2.87151	-0.598639	0.0262303	-0.906962	-0.73858	-0.180931	-0.102093	-0.602199	-0.0342287
0.100247	0.323104	0.603309	1.20402	2.92471	-0.582413	0.0389948	-0.899186	-0.726953	-0.168535	-0.0830994	-0.595897	-0.000615931
0.103227	0.325936	0.609119	1.38707	2.93884	-0.572961	0.0439624	-0.88826	-0.720759	-0.167129	-0.0726404	-0.590993	-0.000491588
0.105142	0.326121	0.615262	1.43277	3.04524	-0.568153	0.0452376	-0.884537	-0.703935	-0.158037	-0.0693706	-0.58223	-0.000487099
0.108515	0.334461	0.632861	1.44997	3.067	-0.535427	0.0467318	-0.881715	-0.691837	-0.150715	-0.0678942	-0.571184	-0.000440669
0.132134	0.349482	0.641048	1.49997	3.18665	-0.53505	0.0479931	-0.872657	-0.679526	-0.147248	-0.0518402	-0.551446	-0.000382908
0.135441	0.402895	0.650154	1.50226	3.266	-0.530461	0.058553	-0.85893	-0.670928	-0.134316	-0.045453	-0.55083	-0.000253642
0.145277	0.412086	0.652128	1.60725	3.37577	-0.525648	0.0600419	-0.847802	-0.66761	-0.124721	-0.038547	-0.544118	-0.000221273
0.172452	0.451885	0.653968	1.75418	3.40033	-0.482951	0.0697508	-0.846816	-0.655551	-0.11583	-0.0362816	-0.519129	-0.000141708
0.175544	0.472353	0.664945	1.75485	3.64255	-0.477499	0.0810468	-0.846608	-0.652511	-0.115663	-0.0288365	-0.514078	-0.000128879
0.177975	0.498767	0.694832	1.7879	3.76967	-0.464309	0.0945171	-0.840709	-0.631116	-0.113134	-0.00131603	-0.510372	-0.000110458
0.202294	0.536766	0.696499	1.88285	3.8664	-0.457957	0.11638	-0.827312	-0.627568	-0.111938	-0.000591987	-0.500495	-0.000105743
0.216696	0.544453	0.718292	1.95232	3.89803	-0.453037	0.119393	-0.824756	-0.620882	-0.107214	-0.000513251	-0.493163	-0.000102554
0.242747	0.564312	0.725187	2.01574	3.92231	-0.447796	0.152416	-0.788177	-0.616518	-0.0942437	-0.000459025	-0.478062	-9.87146e-05
0.244567	0.621769	0.841735	2.0775	3.94205	-0.441134	0.167097	-0.773941	-0.616125	-0.0924389	-0.000352853	-0.475715	-8.14775e-05
0.288704	0.645727	0.848882	2.12905	3.95329	-0.426162	0.185976	-0.76623	-0.603752	-0.0861854	-0.00035109	-0.449112	-7.24401e-05
0.296645	0.645812	0.850371	2.13251	3.95684	-0.407851	0.186157	-0.762874	-0.601411	-0.0835856	-0.000274659	-0.447013	-6.56015e-05
0.316079	0.664845	0.857913	2.2234	4.17899	-0.388299	0.192394	-0.754619	-0.590395	-0.0810295	-0.000273292	-0.445282	-6.40998e-05
0.317485	0.684081	0.891556	2.22901	4.33004	-0.387479	0.19513	-0.7546	-0.583339	-0.049465	-0.000174569	-0.433307	-6.27738e-05
0.333527	0.686537	0.89278	2.2519	4.33116	-0.381241	0.216471	-0.733628	-0.582691	-0.0473089	-0.000168513	-0.424058	-5.73593e-05
0.338639	0.705869	0.902656	2.2907	4.33657	-0.361817	0.229964	-0.729729	-0.580279	-0.028338	-0.0001452	-0.422154	-5.13749e-05
0.342021	0.707942	0.909547	2.34867	4.40156	-0.360306	0.246529	-0.72036	-0.577656	-0.00652978	-0.00012721	-0.418118	-3.55583e-05
0.354566	0.720268	0.919763	2.39173	4.4613	-0.349248	0.267487	-0.718086	-0.577402	-0.00317833	-0.000126752	-0.389605	-2.66501e-05
0.370516	0.747228	0.957549	2.42569	4.71349	-0.336675	0.284131	-0.683447	-0.574533	-0.00181508	-0.000122826	-0.371742	-2.43195e-05
0.373274	0.760494	0.958251	2.43444	4.83379	-0.302481	0.301614	-0.670217	-0.55758	-0.00156071	-0.000105647	-0.367259	-2.39335e-05
0.401729	0.785909	0.962839	2.44977	5.05525	-0.298118	0.358189	-0.661045	-0.548048	-0.00151274	-8.96251e-05	-0.339417	-2.28626e-05
0.410327	0.788608	0.963777	2.48397	5.22989	-0.296937	0.365204	-0.647587	-0.545702	-0.00143355	-8.28916e-05	-0.321581	-2.1167e-05
0.422904	0.792308	0.97545	2.80636	5.24369	-0.281085	0.367432	-0.646337	-0.541059	-0.0014095	-7.60569e-05	-0.3077	-1.94431e-05
0.428595	0.812578	0.978317	2.82842	5.27621	-0.276867	0.498601	-0.646032	-0.525854	-0.00133155	-6.56103e-05	-0.298095	-1.57381e-05
0.430793	0.829062	0.985317	2.89953	5.64346	-0.26749	0.553599	-0.632636	-0.520378	-0.00123327	-6.32325e-05	-0.292007	-1.32946e-05
0.431272	0.851445	1.01561	2.91504	5.68101	-0.249392	0.586223	-0.631208	-0.505248	-0.00120927	-6.09397e-05	-0.291651	-1.13857e-05
0.458422	0.851468	1.01708	2.97201	5.91462	-0.218795	0.604261	-0.620854	-0.49869	-0.00116519	-5.41594e-05	-0.286287	-9.39142e-06
0.488426	0.887209	1.02682	3.0475	6.1651	-0.180944	0.60772	-0.607967	-0.497005	-0.00102462	-5.16171e-05	-0.271805	-8.58148e-06
0.502215	0.92391	1.0327	3.06178	6.43189	-0.1621	0.625414	-0.59362	-0.483226	-0.000633921	-5.00447e-05	-0.262089	-8.44367e-06
0.506688	0.932827	1.03807	3.15666	6.47401	-0.156175	0.670807	-0.579039	-0.472995	-0.000556204	-4.96192e-05	-0.258077	-7.29916e-06
0.520518	0.947367	1.06219	3.20451	6.49264	-0.152671	0.70856	-0.571259	-0.466398	-0.000491768	-4.36432e-05	-0.250477	-6.56761e-06
0.525618	0.971584	1.09302	3.21683	6.85567	-0.139979	0.709297	-0.563899	-0.465342	-0.000428315	-3.85899e-05	-0.25039	-6.36006e-06
0.538069	0.976142	1.10922	3.26253	7.42776	-0.133999	0.715997	-0.553682	-0.450301	-0.000317224	-3.8139e-05	-0.250008	-5.73676e-06
0.581021	0.994526	1.14726	3.3358	8.00961	-0.131544	0.729383	-0.5443	-0.450254	-0.000315091	-3.79046e-05	-0.241385	-5.23603e-06
0.583526	1.00655	1.14918	3.37106	8.21969	-0.127034	0.731739	-0.53797	-0.445318	-0.000301522	-3.2883e-05	-0.218437	-4.81336e-06
0.628752	1.01339	1.16248	3.39559		-0.119167	0.732754	-0.53298	-0.422933	-0.000277437	-3.28223e-05	-0.206986	-3.65457e-06
0.664524	1.02936	1.164	3.41521		-0.106115	0.738574	-0.523455	-0.400288	-0.000259132	-2.97983e-05	-0.180463	-3.55157e-06
0.697823	1.03591	1.18258	3.59015		-0.100772	0.744732	-0.505878	-0.390926	-0.000252668	-2.31309e-05	-0.172653	-3.54821e-06
0.72219	1.07755	1.18295	3.61469		-0.0941682	0.780964	-0.502332	-0.365307	-0.000247919	-2.21046e-05	-0.159404	-3.44463e-06
0.749333	1.19668	1.18892	3.6182		-0.0789682	0.838551	-0.491663	-0.363841	-0.00021825	-1.70637e-05	-0.157526	-3.38081e-06
0.757523	1.20805	1.20873	3.77373		-0.0776065	0.857768	-0.457555	-0.359855	-0.000197681	-1.67742e-05	-0.157451	-3.21676e-06
0.777361	1.21322	1.22476	3.79035		-0.0765418	0.879175	-0.457347	-0.357473	-0.000194574	-1.62415e-05	-0.147325	-3.09994e-06
0.786626	1.22065	1.24685	3.79399		-0.0715899	0.900691	-0.452675	-0.355185	-0.000192535	-1.46798e-05	-0.146191	-2.84628e-06
0.791322	1.2301	1.25357	3.80833		-0.0696739	0.934542	-0.448535	-0.344387	-0.00017217	-1.28535e-05	-0.144538	-2.70828e-06
0.79393	1.23397	1.28711	4.00537		-0.0690161	0.94376	-0.440581	-0.336453	-0.000169602	-1.2616e-05	-0.126461	-1.26402e-06
0.816895	1.2349	1.30811	4.19481		-0.0573208	0.959574	-0.432207	-0.321104	-0.000119233	-1.02999e-05	-0.125073	-1.23538e-06
0.822856	1.26301	1.32221	4.28965		-0.0515995	0.987123	-0.432207	-0.320069	-0.000114732	-9.05335e-06	-0.116297	-3.2807e-07
0.827978	1.27057	1.33508	4.30118		-0.0391138	0.993345	-0.430674	-0.316625	-0.000110835	-8.93558e-06	-0.111405	-2.94117e-07
0.837552	1.29719	1.35152	4.37177		-0.029945	1.08353	-0.428046	-0.297878	-7.10559e-05	-5.67752e-06	-0.0852466	-1.81843e-07
0.839846	1.29742	1.35841	4.41072		-0.0222998	1.08368	-0.412682	-0.292336	-7.07104e-05	-5.55624e-06	-0.0627686	-1.79974e-07
0.840596	1.29889	1.38988	4.45992		-0.0195332	1.13652	-0.405528	-0.28723	-6.43972e-05	-4.68473e-06	-0.0594445	-1.51856e-07
0.847409	1.31037	1.41118	4.46227		-0.00180298	1.22567	-0.403009	-0.284055	-6.28464e-05	-4.50996e-06	-0.0513691	2.42537e-07
0.854737	1.31214	1.4129	4.5957		-0.00169135	1.26683	-0.400708	-0.277359	-5.94982e-05	-3.74222e-06	-0.0506766	5.73162e-07
0.865292	1.32016	1.46595	4.63917		-0.00152804	1.30593	-0.393381	-0.275617	-5.92315e-05	-3.11877e-06	-0.0289296	9.1633e-07
0.898223	1.32911	1.51526	4.83116		-0.0011152	1.32845	-0.39206	-0.253367	-3.32802e-05	-2.21893e-06	-0.0275143	1.28996e-06
0.899584	1.34699	1.56946	4.91028		-0.00105223	1.42915	-0.375924	-0.23569	-2.80267e-05	-1.85965e-06	-0.0130278	1.49742e-06
0.902978	1.3537	1.58205	4.9365		-0.000945638	1.4717	-0.375618	-0.235629	-2.67903e-05	-1.83407e-06	-0.00121635	1.51723e-06
0.905168	1.35982	1.60101	5.147		-0.000941105	1.53795	-0.375512	-0.220774	-2.59339e-05	-1.83014e-06	-0.00113264	1.87815e-06
0.938575	1.37577	1.60111	5.14843		-0.000923869	1.56855	-0.368518	-0.219029	-2.41321e-05	-1.55602e-06	-0.000848989	1.96739e-06
0.976607	1.39618	1.60819	5.8095		-0.000898273	1.57498	-0.357727	-0.211543	-2.18311e-05	-1.40654e-06	-0.000844182	2.00678e-06
1.00615	1.40997	1.62695	6.433		-0.000842079	1.57794	-0.346515	-0.203109	-1.89125e-05	-1.36945e-06	-0.000466219	2.57947e-06
1.02067	1.41789	1.72434	6.44332		-0.000536488	1.65473	-0.345658	-0.192075	-1.69618e-05	-1.28039e-06	-0.000398506	3.45414e-06
1.03414	1.42894	1.76049	6.6768		-0.000488872	1.67931	-0.328034	-0.184689	-1.47945e-05	-1.2325e-06	-0.000358669	3.55629e-06
1.06573	1.4469	1.77677	6.71369		-0.000394801	1.69534	-0.320691	-0.178753	-1.40437e-05	-1.1695e-06	-0.000324517	3.9272e-06
1.07501	1.57471	1.78312	6.86605		-0.000372108	1.74898	-0.310797	-0.177673	-1.33125e-05	-1.00475e-06	-0.000297037	4.08982e-06
1.11011	1.58271	1.84948	7.00306		-0.000282364	1.82554	-0.310212	-0.162531	-1.29707e-05	-8.25877e-07	-0.000250438	4.18216e-06
1.1525	1.60067	1.88307	7.05014		-0.000250814	1.88712	-0.307983	-0.15869	-1.20925e-05	-7.11035e-07	-0.000248056	4.30268e-06
1.19401	1.62687	1.9245	7.05998		-0.000242967	1.93188	-0.299909	-0.153768	-1.13483e-05	-4.60007e-07	-0.000213604	4.54667e-06
1.22883	1.63653	1.95253	7.31466		-0.000236257	1.93306	-0.294261	-0.146955	-1.02755e-05	-3.93066e-07	-0.000195938	4.62721e-06
1.27356	1.7322	2.03029	7.50463		-0.00023454	1.95959	-0.284174	-0.145266	-9.53492e-06	-3.45151e-07	-0.000154177	6.04505e-06
1.30781	1.7371	2.03568	7.58899		-0.000229717	1.97498	-0.280682	-0.136498	-8.20255e-06	-1.52113e-07	-0.000134613	7.30911e-06
1.32733	1.74896	2.03944	7.75174		-0.000226714	1.99967	-0.280225	-0.134391	-7.63356e-06	7.7279e-09	-0.000133444	7.51095e-06
1.35459	1.75004	2.0669	7.7624		-0.00021947	2.00258	-0.269111	-0.127398	-7.46756e-06	2.05187e-07	-0.000130296	8.15455e-06
1.37195	1.88996	2.07583	8.67045		-0.000210977	2.02265	-0.264152	-0.122704	-7.3674e-06	2.80458e-07	-0.000111253	8.38849e-06
1.42744	1.90695	2.11248	9.22485		-0.000210857	2.03143	-0.25821	-0.119102	-7.03044e-06	4.2088e-07	-9.65369e-05	9.67486e-06
1.44797	1.91601	2.12039	10.153		-0.000197088	2.03248	-0.246721	-0.116528	-6.50983e-06	6.27208e-07	-9.38803e-05	9.84268e-06
1.47537	1.95599	2.20105	11.4574		-0.00019658	2.05109	-0.219681	-0.111534	-6.13662e-06	8.42429e-07	-9.04772e-05	1.0194e-05
1.48238	1.9942	2.22602	11.9751		-0.000176434	2.14939	-0.218715	-0.107776	-5.82476e-06	9.01216e-07	-8.75596e-05	1.2373e-05
1.58318	2.01571	2.22857			-0.000157605	2.19798	-0.211943	-0.104839	-5.30837e-06	1.07338e-06	-8.6281e-05	1.26311e-05
1.60891	2.07013	2.24369			-0.000116646	2.21914	-0.203977	-0.102959	-4.49168e-06	1.07773e-06	-6.31899e-05	1.26466e-05
1.6167	2.07611	2.29533			-0.000107253	2.22696	-0.194249	-0.0959	-4.19145e-06	1.24576e-06	-4.23548e-05	1.31346e-05
1.64395	2.08321	2.30894			-9.9015e-05	2.27088	-0.178103	-0.0786154	-4.13895e-06	1.26372e-06	-2.64844e-05	1.35554e-05
1.66577	2.13158	2.41519			-7.3734e-05	2.27699	-0.140569	-0.0736698	-3.95277e-06	1.41399e-06	-1.75077e-05	1.37661e-05
1.73233	2.2245	2.44826			-6.056e-05	2.31028	-0.137271	-0.0616683	-3.79245e-06	1.49032e-06	-1.60863e-05	1.64289e-05
1.79455	2.24685	2.45025			-5.7675e-05	2.32757	-0.104781	-0.0594765	-3.57124e-06	1.6726e-06	-1.56259e-05	1.76047e-05
1.79654	2.28124	2.52778			-5.64545e-05	2.33511	-0.103437	-0.0589843	-3.43032e-06	1.81247e-06	-1.451e-05	2.23884e-05
1.84425	2.33677	2.54875			-4.93534e-05	2.48345	-0.0973647	-0.057147	-3.27131e-06	1.83292e-06	-1.01468e-05	2.39672e-05
1.84759	2.33877	2.63733			-4.89508e-05	2.51456	-0.0958322	-0.0560187	-3.0535e-06	1.98857e-06	-9.30922e-06	2.41531e-05
1.87256	2.34488	2.65552			-4.71148e-05	2.67612	-0.0858562	-0.0533025	-2.61237e-06	2.00099e-06	-9.02107e-06	2.42361e-05
1.89678	2.41088	2.66391			-4.58215e-05	2.71052	-0.0858317	-0.0525586	-2.18437e-06	2.28995e-06	-7.93192e-06	2.55152e-05
1.91178	2.41585	2.73112			-4.51433e-05	2.71722	-0.0847723	-0.0474123	-2.14524e-06	3.25412e-06	-7.37312e-06	2.9244e-05
1.92319	2.45961	2.76706			-4.21618e-05	2.71852	-0.0661488	-0.0418501	-1.99527e-06	3.47443e-06	-7.18541e-06	3.55416e-05
1.92766	2.47871	2.78016			-4.08727e-05	2.73976	-0.0637571	-0.0324733	-1.96016e-06	3.70947e-06	-6.67953e-06	4.10777e-05
1.92904	2.5469	2.78394			-4.02767e-05	2.7444	-0.0514126	-0.0313776	-1.93195e-06	3.78674e-06	-6.15824e-06	4.11054e-05
1.94772	2.59884	2.87922			-3.86686e-05	2.75184	-0.0480027	-0.0138136	-1.55189e-06	4.10969e-06	-4.74105e-06	4.58395e-05
2.02908	2.67555	2.89274			-2.92268e-05	2.75451	-0.0354736	-0.0126001	-1.43765e-06	4.33695e-06	-4.5906e-06	4.62664e-05
2.06285	2.68912	2.94587			-2.87251e-05	2.81178	-0.0240954	-0.00639315	-9.28086e-07	4.99883e-06	-4.35465e-06	4.79959e-05
2.08507	2.69146	2.94812			-2.70658e-05	2.81582	-0.0225783	-0.00218318	-6.07561e-07	5.11045e-06	-3.93991e-06	4.91707e-05
2.12026	2.82485	2.9738			-2.66069e-05	2.84342	-0.0222098	-0.000824085	-5.88938e-07	5.19426e-06	-3.64711e-06	5.39859e-05
2.12814	2.84187	2.99921			-2.60552e-05	2.95987	-0.0217959	-0.000728116	-5.58947e-07	5.858e-06	-3.5615e-06	7.78354e-05
2.15545	2.94872	3.04199			-2.43448e-05	3.03827	-0.0200707	-0.000642231	-5.02275e-07	6.38902e-06	-3.05597e-06	9.29575e-05
2.18005	3.01015	3.23827			-2.35746e-05	3.12087	-0.0179242	-0.000575872	-3.58511e-07	1.10905e-05	-2.57164e-06	9.39944e-05
2.18389	3.07817	3.23966			-2.26542e-05	3.23428	-0.0150572	-0.000493228	-3.33575e-07	1.16576e-05	-2.39736e-06	9.79538e-05
2.19095	3.11729	3.27469			-2.19726e-05	3.25118	-0.0139942	-0.000431877	-2.23055e-07	1.22773e-05	-1.45597e-06	0.000100138
2.19773	3.18924	3.31503			-2.19142e-05	3.27813	-0.011673	-0.000393643	4.08734e-08	1.34348e-05	-1.4154e-06	0.000103624
2.19873	3.37983	3.3696			-2.11469e-05	3.29866	-0.00116191	-0.000297439	3.15513e-07	1.55895e-05	-1.38756e-06	0.000124912
2.19926	3.39294	3.40577			-2.01948e-05	3.35977	-0.000619809	-0.000263038	5.77363e-07	2.01432e-05	-1.3696e-06	0.000148725
2.21552	3.43064	3.40954			-1.71034e-05	3.47103	-0.000591346	-0.000251086	7.06679e-07	2.11705e-05	-1.34807e-06	0.000149443
2.25221	3.43983	3.4407			-1.59471e-05	3.4813	-0.00048657	-0.000230841	7.99456e-07	2.43996e-05	-1.33194e-06	0.000173282
2.2728	3.47142	3.50392			-1.49116e-05	3.56454	-0.000335584	-0.000223413	8.45712e-07	2.47678e-05	-1.23283e-06	0.000229817
2.27663	3.49299	3.67285			-1.41402e-05	3.60515	-0.000275664	-0.000214505	8.78244e-07	2.48964e-05	-1.09766e-06	0.000253993
2.29487	3.52423	3.72078			-1.06771e-05	3.75163	-0.000239388	-0.000189737	1.16324e-06	3.0916e-05	-9.21057e-07	0.000259302
2.35024	3.54328	3.7714			-1.02296e-05	3.83309	-0.000236872	-0.000185802	1.2249e-06	3.23179e-05	-6.78002e-07	0.000311102
2.36892	3.65309	3.8559			-1.01551e-05	3.83591	-0.000207379	-0.000184653	1.57697e-06	3.72313e-05	-5.99172e-07	0.000487804
2.39357	3.87957	3.86065			-9.84308e-06	4.0636	-0.000156479	-0.000174322	1.68817e-06	4.29061e-05	-4.1031e-07	0.000771887
2.39976	3.93615	3.91888			-9.83563e-06	4.17378	-0.000155664	-0.000172412	1.91315e-06	4.40675e-05	-3.03629e-07	0.000907347
2.411	4.32725	3.97801			-9.52023e-06	4.20653	-0.000150984	-0.000131384	2.2238e-06	5.31002e-05	-1.24283e-08	0.00101577
2.45829	4.40759	3.99443			-9.15574e-06	4.217	-0.000144187	-0.000129916	2.41837e-06	5.51061e-05	1.10114e-07	0.00115558
2.46773	4.4205	4.06928			-8.64483e-06	4.24953	-0.000111978	-0.000128194	2.77612e-06	5.56205e-05	2.85142e-07	0.0012212
2.47309	4.42364	4.08525			-8.20862e-06	4.46235	-0.000107765	-0.000124107	3.85479e-06	6.1588e-05	4.14135e-07	0.0350519
2.52612	4.43177	4.32194			-7.7244e-06	4.55892	-0.000106136	-9.29418e-05	3.97989e-06	6.22778e-05	4.5881e-07	0.0453125
2.52749	4.45887	4.33705			-7.59012e-06	4.57093	-0.00010214	-9.00759e-05	4.17766e-06	6.54381e-05	6.99494e-07	0.0560328
2.53272	4.57053	4.42125			-7.31283e-06	4.73327	-9.69913e-05	-8.88297e-05	4.17783e-06	6.56047e-05	1.2261e-06	0.0647815
2.57343	4.6907	4.45389			-5.88105e-06	4.78134	-8.25654e-05	-8.56561e-05	4.25231e-06	7.75547e-05	1.28751e-06	0.0686686
2.58898	4.80115	4.504			-4.72008e-06	4.81559	-7.12008e-05	-4.56506e-05	4.40835e-06	8.20921e-05	1.41563e-06	0.0711312
2.5968	4.85337	4.51867			-4.46665e-06	4.87516	-6.78794e-05	-4.46022e-05	4.89037e-06	8.79062e-05	2.05957e-06	0.0728948
2.61978	5.0522	4.53616			-4.33873e-06	5.06864	-5.11713e-05	-4.08103e-05	4.93927e-06	8.87265e-05	2.33953e-06	0.0922581
2.63462	5.0913	4.58393			-3.99567e-06	5.125	-5.07398e-05	-3.82556e-05	5.31923e-06	9.21729e-05	3.14063e-06	0.0937565
2.74155	5.19856	4.61227			-3.91194e-06	5.16717	-4.82508e-05	-3.73243e-05	6.33141e-06	9.74882e-05	3.38231e-06	0.104153
2.76106	5.37858	4.68701			-3.81515e-06	5.22626	-4.5974e-05	-3.69155e-05	6.37473e-06	0.000104462	3.9398e-06	0.110152
2.79665	5.81593	4.74903			-3.21574e-06	5.2318	-3.8123e-05	-3.63851e-05	6.4946e-06	0.000106659	4.17017e-06	0.127034
2.83166	5.82558	4.75202			-2.67114e-06	5.24458	-3.74679e-05	-3.52328e-05	7.24555e-06	0.00011657	4.81944e-06	0.147205
2.93527	5.86436	4.76019			-2.65054e-06	5.3101	-3.73419e-05	-3.28684e-05	7.25318e-06	0.000121638	6.09037e-06	0.150572
3.00928	5.90276	4.76854			-2.11515e-06	5.33931	-3.3328e-05	-2.45437e-05	8.18619e-06	0.000126267	6.18839e-06	0.157709
3.01927	5.98717	4.77643			-1.2239e-06	5.53587	-3.31144e-05	-2.34665e-05	8.9815e-06	0.000126798	6.45436e-06	0.170578
3.06239	6.02962	4.82834			-1.17499e-06	5.61694	-2.85545e-05	-1.59254e-05	9.36484e-06	0.000134058	7.17099e-06	0.188773
3.1644	6.4934	5.03133			-1.05339e-06	5.73781	-2.78394e-05	-1.5609e-05	9.6958e-06	0.000167963	8.16546e-06	0.191987
3.16616	6.50298	5.03723			-9.81693e-07	5.75477	-2.52195e-05	-1.38442e-05	9.95526e-06	0.000176982	8.3376e-06	0.199996
3.1769	6.6649	5.09707			-8.8297e-07	5.82864	-2.47189e-05	-1.31371e-05	1.00792e-05	0.000183829	9.37109e-06	0.243808
3.261	7.761	5.25879			-5.79406e-07	5.84454	-2.26139e-05	-1.22609e-05	1.04405e-05	0.000205386	9.4101e-06	0.245656
3.44633	8.20888	5.78032			-5.56544e-07	6.00156	-2.20966e-05	-1.17071e-05	1.096e-05	0.000215939	9.7946e-06	0.250498
3.47849	8.87087	6.01201			-5.49479e-07	6.00846	-2.18278e-05	-1.12719e-05	1.1117e-05	0.000233857	1.10494e-05	0.273124
3.51001	9.15407	6.10252			-2.45151e-07	6.06152	-2.15243e-05	-1.06874e-05	1.22445e-05	0.000237534	1.28421e-05	0.275791
3.62149	9.86172	6.1053			-1.51103e-08	6.69738	-1.97714e-05	-9.06882e-06	1.30352e-05	0.000241294	1.32225e-05	0.283786
3.63067	9.9005	6.43377			-4.59504e-09	6.77201	-1.93819e-05	-7.96971e-06	1.50401e-05	0.000243072	1.39744e-05	0.302874
3.72343	10.8229	6.4726			1.28231e-07	6.7836	-1.89029e-05	-5.50447e-06	1.55124e-05	0.000323747	1.59855e-05	0.312924
3.73226	17.9973	6.74306			1.28744e-07	6.8828	-1.74776e-05	-4.47868e-06	1.66445e-05	0.00032482	1.81479e-05	0.35189
3.80213		6.89533			4.40039e-07	6.90382	-1.60023e-05	-4.21017e-06	1.68488e-05	0.000424259	2.30369e-05	0.357331
3.80435		6.99462			6.35507e-07	7.18933	-1.58417e-05	-4.15938e-06	1.6925e-05	0.000482124	2.62861e-05	0.359668
3.85756		7.02253			8.45178e-07	7.36173	-1.58016e-05	-4.06154e-06	1.70153e-05	0.000503738	2.88478e-05	0.359918
3.87162		7.04873			8.74018e-07	8.19378	-1.48353e-05	-3.95736e-06	1.77813e-05	0.000656615	2.9084e-05	0.371147
3.87474		7.38017			1.08688e-06	8.4295	-1.402e-05	-3.84015e-06	1.92186e-05	0.000659295	3.10579e-05	0.380185
4.00313		7.57229			1.14693e-06	8.50749	-1.38903e-05	-3.75686e-06	1.94633e-05	0.000666996	3.30074e-05	0.391704
4.08238		7.90595			1.22922e-06	8.90242	-1.30296e-05	-3.57038e-06	1.96856e-05	0.00126003	3.86534e-05	0.397564
4.14964		8.2788			1.45543e-06	8.97255	-1.27539e-05	-2.94794e-06	1.96936e-05	0.0506587	3.95253e-05	0.42387
4.21863		8.47329			1.67882e-06	9.53485	-1.15642e-05	-2.79434e-06	1.97268e-05	0.0671613	4.17382e-05	0.432405
4.38967		8.48904			1.67998e-06	9.54656	-1.12715e-05	-2.64518e-06	2.56666e-05	0.0730433	4.38613e-05	0.439165
4.51681		8.64922			1.72603e-06	9.59232	-1.04084e-05	-2.3082e-06	2.58724e-05	0.0758819	5.09152e-05	0.453116
4.52981		9.74334			1.7972e-06	9.99777	-9.75606e-06	-2.26108e-06	2.75565e-05	0.0779637	5.28778e-05	0.456402
4.66949		9.98667			1.91176e-06	10.067	-9.47863e-06	-1.94551e-06	2.85837e-05	0.080252	5.79366e-05	0.458399
4.95336		11.9927			2.0651e-06	10.7363	-9.14133e-06	-1.72081e-06	2.91322e-05	0.114268	6.47002e-05	0.464592
5.12433		12.4532			2.52228e-06		-8.39983e-06	-1.65752e-06	2.9233e-05	0.122995	6.4987e-05	0.469459
5.16746		12.6652			2.97956e-06		-8.05184e-06	-1.6342e-06	3.1054e-05	0.128784	6.58816e-05	0.472668
5.17016					3.59161e-06		-7.21038e-06	-1.49568e-06	3.46366e-05	0.16951	7.54712e-05	0.477954
5.17978					4.25049e-06		-6.30581e-06	-1.48272e-06	3.5322e-05	0.172783	7.8576e-05	0.491992
5.19928					4.38093e-06		-5.66005e-06	-1.21688e-06	3.86636e-05	0.173768	8.06081e-05	0.520367
5.33407					7.02838e-06		-5.1261e-06	-1.1966e-06	3.92276e-05	0.181898	8.41944e-05	0.542593
5.38177					7.0374e-06		-4.20856e-06	-8.64789e-07	4.03195e-05	0.184513	8.89203e-05	0.545549
5.38511					7.83138e-06		-3.71364e-06	2.78218e-07	4.04781e-05	0.189145	9.46106e-05	0.565404
5.45567					8.26267e-06		-3.67697e-06	3.39962e-07	4.18738e-05	0.198195	0.000105696	0.566858
5.54411					8.72493e-06		-3.6362e-06	7.77057e-07	4.34333e-05	0.214792	0.000110869	0.574322
5.59003					1.03161e-05		-3.42201e-06	8.4493e-07	4.58768e-05	0.234147	0.000122882	0.608479
5.6374					1.13658e-05		-3.28812e-06	9.82098e-07	4.70214e-05	0.264612	0.000124477	0.625598
5.77728					1.32662e-05		-2.86334e-06	1.01285e-06	5.0244e-05	0.265633	0.000130985	0.630171
5.85485					1.48721e-05		-2.52531e-06	1.07016e-06	5.20185e-05	0.295551	0.000131217	0.653206
6.06195					1.49894e-05		-2.13717e-06	1.36542e-06	5.71418e-05	0.299247	0.000138971	0.658088
6.41462					1.52027e-05		-2.01949e-06	1.42008e-06	5.74225e-05	0.304846	0.000142939	0.66009
6.43113					1.53757e-05		-2.01943e-06	2.09583e-06	5.94965e-05	0.305247	0.000149033	0.669424
6.58383					1.62864e-05		-1.96208e-06	2.33362e-06	6.39385e-05	0.305709	0.000161049	0.678209
6.6945					1.66555e-05		-1.95654e-06	2.45489e-06	6.41814e-05	0.308033	0.000171942	0.686311
6.83581					1.70253e-05		-1.93133e-06	2.62103e-06	7.34809e-05	0.310721	0.000187498	0.689825
7.07961					1.74065e-05		-1.64451e-06	2.6986e-06	7.41903e-05	0.317077	0.000187985	0.693213
7.12134					1.80932e-05		-1.49626e-06	2.74133e-06	7.77992e-05	0.324983	0.000196106	0.694598
7.57936					1.86831e-05		-1.42565e-06	2.85954e-06	8.58932e-05	0.327061	0.000196524	0.698057
7.72707					1.87659e-05		-1.36799e-06	3.51858e-06	8.89175e-05	0.358431	0.000237992	0.704743
8.07436					1.97749e-05		-1.18214e-06	3.90614e-06	0.000100145	0.366568	0.000260817	0.744586
8.35197					2.02732e-05		-9.17669e-07	4.04474e-06	0.000100333	0.371285	0.000263403	0.746477
8.65455					2.1049e-05		-6.63489e-07	4.52958e-06	0.000110919	0.381786	0.000303781	0.776682
9.8719					2.34412e-05		-5.81615e-07	4.69887e-06	0.000124178	0.410959	0.000321703	0.78101
10.311					2.35678e-05		-5.55157e-07	5.07009e-06	0.000129168	0.412679	0.000349928	0.800736
10.7459					2.53546e-05		-4.59744e-07	5.17387e-06	0.000131853	0.417962	0.000477824	0.804679
					2.55304e-05		-4.5096e-07	5.42688e-06	0.000135445	0.422982	0.000624759	0.812488
					2.57953e-05		-3.41034e-07	5.45929e-06	0.000152503	0.441805	0.000785041	0.813407
					2.58102e-05		-3.05287e-07	6.41429e-06	0.000171976	0.444721	0.000853197	0.832985
					2.6338e-05		-2.39247e-07	6.88771e-06	0.000190215	0.448334	0.00104706	0.851557
					2.6835e-05		-2.33637e-07	7.06496e-06	0.000193328	0.458755	0.00106206	0.875656
					2.81306e-05		-2.30835e-07	7.38959e-06	0.000249517	0.469049	0.00108462	0.877146
					2.82297e-05		-2.09589e-07	7.7527e-06	0.000252934	0.469583	0.00113408	0.883514
					2.86961e-05		-1.60263e-07	1.0168e-05	0.000256837	0.480902	0.00223923	0.887503
					3.35465e-05		3.78608e-08	1.13243e-05	0.000262635	0.560024	0.0233214	0.896549
					3.66408e-05		1.27891e-07	1.15241e-05	0.000298424	0.563547	0.028925	0.905865
					4.26766e-05		1.34374e-07	1.38831e-05	0.00032183	0.568091	0.0333702	0.907102
					4.43827e-05		1.36773e-07	1.4233e-05	0.000328883	0.581897	0.0366686	0.927665
					4.47425e-05		1.55278e-07	1.46506e-05	0.0003453	0.586567	0.0370251	0.948502
					5.45337e-05		2.12355e-07	1.62487e-05	0.000408139	0.590571	0.0474529	0.964765
					6.01586e-05		2.69629e-07	1.66985e-05	0.000478752	0.597663	0.0534488	0.981169
					6.38566e-05		3.53006e-07	1.68244e-05	0.000508735	0.604058	0.0844909	0.981302
					8.00926e-05		5.47251e-07	2.03956e-05	0.00066366	0.614493	0.0927619	1.01963
					9.05215e-05		5.66231e-07	2.11038e-05	0.000698901	0.641627	0.0993504	1.07443
					9.76025e-05		7.68315e-07	2.37359e-05	0.00109322	0.657082	0.0995591	1.08348
					0.000100229		8.95282e-07	2.41602e-05	0.00109764	0.68586	0.107707	1.12202
					0.000109		9.11465e-07	2.98712e-05	0.00124431	0.692162	0.112136	1.17034
					0.000112475		1.15536e-06	3.10427e-05	0.0013509	0.705229	0.112954	1.18505
					0.000155328		1.17566e-06	3.57381e-05	0.00148787	0.713002	0.116026	1.18696
					0.000163857		1.25317e-06	3.59974e-05	0.00198164	0.762123	0.116864	1.19022
					0.000200382		1.46934e-06	3.64603e-05	0.00202811	0.764557	0.122856	1.19624
					0.000216481		1.63828e-06	3.70008e-05	0.002194	0.769587	0.131675	1.19997
					0.000230809		1.67546e-06	3.79423e-05	0.00293532	0.783947	0.133106	1.2102
					0.000245248		1.81362e-06	3.88174e-05	0.0215238	0.788968	0.143582	1.24499
					0.000245819		1.94482e-06	4.04791e-05	0.0267617	0.792129	0.165243	1.24779
					0.00030373		2.11532e-06	4.09082e-05	0.0338902	0.801194	0.165853	1.27637
					0.00030586		2.15018e-06	4.1827e-05	0.0463501	0.824308	0.184909	1.28474
					0.000324937		2.25507e-06	4.45001e-05	0.0491423	0.850974	0.200438	1.31174
					0.000329686		2.2657e-06	4.52593e-05	0.0603225	0.909971	0.202795	1.33207
					0.000405209		2.62562e-06	5.59255e-05	0.0658843	0.915369	0.210447	1.35807
					0.000433334		2.68104e-06	5.99573e-05	0.0734318	0.936495	0.213559	1.38887
					0.000473001		3.31966e-06	6.08511e-05	0.078876	0.950113	0.231107	1.39005
					0.000745489		3.4903e-06	6.16803e-05	0.0912865	0.951581	0.238994	1.39834
					0.000809069		3.61556e-06	6.40134e-05	0.100844	0.963216	0.255327	1.43366
					0.00105682		4.15091e-06	6.48275e-05	0.145799	0.977258	0.2705	1.4737
					0.0013542		4.22284e-06	6.62323e-05	0.155647	0.977497	0.270509	1.47425
					0.00138864		4.27256e-06	7.06947e-05	0.170348	1.04582	0.276872	1.47736
					0.00152202		4.54914e-06	7.52784e-05	0.170577	1.06529	0.316052	1.47811
					0.00158098		4.68672e-06	8.02704e-05	0.182548	1.08999	0.316645	1.49046
					0.00160228		4.71148e-06	8.04465e-05	0.196952	1.09812	0.321864	1.49306
					0.00167406		4.73766e-06	8.48078e-05	0.20006	1.11864	0.322785	1.52781
					0.00196625		5.07108e-06	9.2204e-05	0.201208	1.12265	0.322938	1.54676
					0.00218892		5.07191e-06	9.64974e-05	0.212825	1.15562	0.34992	1.55275
					0.00246809		5.73921e-06	9.7861e-05	0.21709	1.15748	0.353169	1.55504
					0.00959903		6.5423e-06	9.87448e-05	0.224441	1.16227	0.356391	1.57188
					0.0135059		6.79938e-06	0.000100394	0.228417	1.17005	0.370612	1.59621
					0.0392012		7.08748e-06	0.000107289	0.228816	1.17702	0.372139	1.60082
					0.0451394		7.69547e-06	0.000108743	0.235019	1.17923	0.373082	1.60287
					0.0469819		8.20815e-06	0.000115737	0.237996	1.18222	0.377612	1.61912
					0.0531172		9.07755e-06	0.000125576	0.239781	1.18322	0.379699	1.65568
					0.0547241		9.22583e-06	0.000126752	0.24148	1.19257	0.381028	1.66845
					0.0730035		9.55416e-06	0.00013498	0.279246	1.21177	0.388262	1.67592
					0.0791203		9.81312e-06	0.000141509	0.279751	1.25513	0.396391	1.70461
					0.0842747		1.06297e-05	0.000144298	0.298921	1.25764	0.403217	1.70975
					0.0910449		1.29988e-05	0.000149903	0.306898	1.26247	0.418959	1.73893
					0.097281		1.3756e-05	0.000151689	0.30838	1.2633	0.421597	1.82853
					0.10148		1.50428e-05	0.000153453	0.312729	1.2664	0.456194	1.82954
					0.114955		1.62163e-05	0.000167306	0.315811	1.27572	0.45653	1.84468
					0.116693		1.64442e-05	0.000177214	0.319098	1.29435	0.457898	1.85511
					0.119736		1.85707e-05	0.00020775	0.319287	1.31114	0.484476	1.89641
					0.121722		1.90705e-05	0.000215272	0.329599	1.32695	0.488906	1.90822
					0.125663		2.03727e-05	0.000218252	0.338188	1.34114	0.492727	1.92349
					0.133026		2.09687e-05	0.000231693	0.344077	1.34372	0.504614	1.9278
					0.138816		2.23498e-05	0.000248101	0.354366	1.35902	0.512711	1.9371
					0.1528		2.25069e-05	0.000261192	0.36327	1.35928	0.531906	1.93868
					0.153547		2.4927e-05	0.000268777	0.365409	1.37033	0.540656	1.96691
					0.164554		2.497e-05	0.000319954	0.397409	1.40362	0.552836	1.98798
					0.172617		2.57877e-05	0.000382154	0.399726	1.43561	0.55808	2.0144
					0.180503		2.62564e-05	0.000387031	0.41406	1.46811	0.598984	2.01953
					0.188202		2.66285e-05	0.000402534	0.433537	1.51019	0.62755	2.03109
					0.207301		2.70422e-05	0.000419607	0.434645	1.52939	0.638261	2.06321
					0.208247		2.87261e-05	0.000434749	0.443207	1.53659	0.653634	2.08236
					0.220841		3.12193e-05	0.000487991	0.444832	1.55858	0.664912	2.12593
					0.237739		3.27372e-05	0.000501748	0.452116	1.56689	0.684013	2.12971
					0.24362		3.36382e-05	0.000556621	0.45267	1.56701	0.707555	2.14264
					0.26507		3.85436e-05	0.000578875	0.480815	1.57499	0.714858	2.15259
					0.267281		4.16235e-05	0.000637448	0.482672	1.5787	0.715218	2.1857
					0.270447		4.26295e-05	0.000652854	0.489684	1.58017	0.721867	2.19152
					0.280653		4.52525e-05	0.000658718	0.505168	1.60805	0.722398	2.19958
					0.313935		4.61763e-05	0.000666437	0.510998	1.6102	0.726444	2.2027
					0.320822		4.68778e-05	0.000723056	0.526065	1.64094	0.732147	2.21237
					0.335391		5.18944e-05	0.000732043	0.52607	1.66659	0.736191	2.22355
					0.351888		5.30645e-05	0.000856068	0.54116	1.67723	0.736276	2.25596
					0.364997		5.4955e-05	0.000869786	0.582398	1.70462	0.765756	2.28292
					0.36792		5.76412e-05	0.000941073	0.593782	1.70553	0.766005	2.30217
					0.392801		6.1974e-05	0.00104667	0.597359	1.71015	0.770706	2.31551
					0.393089		6.87509e-05	0.00109113	0.597602	1.72673	0.78225	2.32552
					0.396463		7.26374e-05	0.00127445	0.599947	1.73463	0.786779	2.3471
					0.399001		7.92703e-05	0.00340313	0.624514	1.74911	0.814655	2.41491
					0.40361		8.2212e-05	0.0164832	0.639155	1.77336	0.832239	2.43881
					0.405575		0.000109302	0.0355734	0.649423	1.78392	0.849577	2.48254
					0.41359		0.000110184	0.03828	0.677654	1.80687	0.856309	2.48836
					0.435153		0.000119499	0.0408419	0.681736	1.86523	0.860656	2.49142
					0.436091		0.000122856	0.0450736	0.687896	1.86995	0.864547	2.50698
					0.452397		0.000123053	0.0536393	0.691614	1.87191	0.899651	2.52708
					0.454216		0.000123435	0.0561603	0.693548	1.87621	0.906085	2.52788
					0.460055		0.000133478	0.0649092	0.69902	1.90253	0.908111	2.56043
					0.474854		0.000147664	0.0662309	0.701775	1.93045	0.934382	2.57237
					0.47722		0.000148796	0.0677323	0.704751	1.96644	0.945412	2.5735
					0.505857		0.000154663	0.0717554	0.706629	2.04022	0.957417	2.59355
					0.510326		0.00017629	0.0733015	0.709793	2.05565	0.988483	2.60382
					0.510606		0.000181951	0.0746085	0.713938	2.06116	1.00281	2.61659
					0.514592		0.000192693	0.0747204	0.727264	2.08187	1.01205	2.62115
					0.517727		0.000220081	0.101966	0.728039	2.10206	1.0139	2.63267
					0.524351		0.000240601	0.110647	0.73506	2.12059	1.0249	2.69724
					0.531641		0.000268768	0.127376	0.747381	2.13263	1.0448	2.69896
					0.53302		0.000277566	0.131556	0.756467	2.18928	1.05687	2.7576
					0.540073		0.000288142	0.137735	0.777703	2.19659	1.05788	2.85195
					0.558646		0.000306725	0.144379	0.778605	2.22543	1.05921	2.91773
					0.570313		0.000343704	0.145923	0.784896	2.25475	1.06346	2.9347
					0.572733		0.000379486	0.14753	0.789329	2.25594	1.08656	2.94093
					0.577994		0.000389653	0.147909	0.812654	2.27337	1.11206	2.94303
					0.589784		0.000543963	0.149982	0.820109	2.30303	1.12304	2.94797
					0.606963		0.000549122	0.161434	0.823588	2.30958	1.12566	2.99504
					0.62344		0.000686437	0.162327	0.823987	2.337	1.13877	3.02093
					0.635668		0.000876531	0.172563	0.824826	2.35729	1.14292	3.21429
					0.636605		0.000891416	0.201859	0.847839	2.36366	1.14519	3.22834
					0.661122		0.00112139	0.201864	0.852172	2.36498	1.17009	3.24876
					0.673649		0.0103771	0.210797	0.856254	2.36693	1.17313	3.2583
					0.684788		0.0140172	0.217557	0.87634	2.434	1.20576	3.26737
					0.691933		0.0167196	0.223485	0.876402	2.43877	1.2101	3.27042
					0.730576		0.0190807	0.232169	0.917991	2.44341	1.22441	3.29724
					0.744726		0.0202116	0.232325	0.944389	2.44471	1.24376	3.30575
					0.777176		0.0283269	0.237986	0.947971	2.46323	1.24775	3.36205
					0.783131		0.0292633	0.239315	0.955756	2.46412	1.25544	3.36423
					0.786095		0.0343846	0.239852	0.957507	2.47954	1.26945	3.4016
					0.788542		0.0429969	0.255944	0.965254	2.49928	1.27341	3.4081
					0.800416		0.0457358	0.259865	0.965558	2.52351	1.28067	3.41953
					0.801184		0.0478603	0.267986	0.968033	2.53197	1.28458	3.439
					0.805972		0.0501863	0.277384	0.968342	2.537	1.28754	3.45575
					0.81376		0.0540962	0.277668	0.970968	2.58185	1.31035	3.46746
					0.814694		0.0549052	0.282982	0.981033	2.5873	1.33109	3.48841
					0.837856		0.0739916	0.291376	0.989271	2.61266	1.34239	3.56468
					0.851622		0.0812245	0.293992	0.998429	2.67202	1.34441	3.611
					0.853261		0.0977826	0.309014	1.00448	2.71889	1.35534	3.62574
					0.854378		0.102641	0.313519	1.01501	2.75182	1.39288	3.63144
					0.858345		0.115739	0.318291	1.03289	2.8531	1.40485	3.6328
					0.874055		0.118462	0.331967	1.03688	2.864	1.40799	3.65549
					0.875641		0.146788	0.340079	1.03801	2.88841	1.41144	3.659
					0.879648		0.156348	0.354944	1.03852	2.89755	1.45829	3.68307
					0.88846		0.163299	0.36347	1.05424	2.90821	1.45852	3.68654
					0.890315		0.163405	0.367839	1.08743	2.91912	1.46625	3.73446
					0.890939		0.171271	0.370316	1.11281	2.9381	1.48279	3.74374
					0.909827		0.176161	0.377979	1.12289	3.03906	1.48988	3.78146
					0.943658		0.187301	0.389841	1.13593	3.05125	1.50498	3.79441
					0.976136		0.20387	0.390823	1.15715	3.05774	1.50643	3.85803
					0.97653		0.215835	0.397368	1.1661	3.07747	1.51126	3.86385
					0.978908		0.225331	0.408758	1.17646	3.0968	1.53849	3.86646
					0.984173		0.225674	0.409102	1.20735	3.10965	1.56369	3.87848
					1.00435		0.23979	0.424993	1.24245	3.17419	1.5662	3.94072
					1.0094		0.255362	0.425583	1.24853	3.17478	1.58689	3.97784
					1.02225		0.257424	0.426324	1.25777	3.24629	1.59729	4.04169
					1.03299		0.264705	0.42794	1.26694	3.2499	1.6	4.07379
					1.08366		0.282841	0.440139	1.26982	3.29517	1.60522	4.23937
					1.08962		0.297378	0.445214	1.27542	3.30062	1.60759	4.26234
					1.11475		0.315562	0.451005	1.27745	3.32707	1.64249	4.39555
					1.11589		0.334006	0.461846	1.29341	3.42163	1.64533	4.44887
					1.11942		0.336745	0.463509	1.31644	3.4508	1.65663	4.46849
					1.15704		0.337857	0.464792	1.32139	3.48489	1.65739	4.57604
					1.17074		0.353083	0.467411	1.33039	3.49519	1.68022	4.59252
					1.17557		0.369297	0.476588	1.35549	3.52006	1.70571	4.65176
					1.19277		0.375699	0.482067	1.38027	3.60065	1.72249	4.75487
					1.19982		0.381228	0.495402	1.4047	3.61905	1.73124	4.88085
					1.24149		0.387405	0.496303	1.41348	3.74153	1.74408	4.93119
					1.25313		0.405018	0.511119	1.45842	3.87703	1.762	5.01293
					1.26303		0.410043	0.524234	1.47253	3.88025	1.807	5.05811
					1.26711		0.411174	0.535976	1.47973	3.89178	1.81571	5.52841
					1.28091		0.416908	0.539449	1.48627	3.93402	1.83366	5.53315
					1.28359		0.42907	0.540278	1.4933	3.94643	1.83996	5.56467
					1.31268		0.437979	0.542227	1.495	4.00097	1.84948	5.61459
					1.31668		0.441156	0.564632	1.56865	4.04421	1.86486	5.65765
					1.32499		0.468042	0.593342	1.57809	4.05367	1.8943	5.7843
					1.33846		0.47151	0.593989	1.58321	4.13392	1.91101	5.98165
					1.33994		0.480076	0.598627	1.58336	4.14016	1.93938	6.00445
					1.34972		0.480148	0.620738	1.59806	4.14834	1.98159	6.00974
					1.36464		0.481792	0.625077	1.60422	4.2986	2.01079	6.07581
					1.37977		0.498799	0.627168	1.62217	4.37744	2.0311	6.19369
					1.39127		0.509095	0.663819	1.64168	4.53875	2.09498	6.19734
					1.4089		0.511598	0.694326	1.66514	4.58534	2.10618	6.34153
					1.41642		0.516692	0.698407	1.6654	4.59984	2.13034	6.44807
					1.42752		0.519681	0.699337	1.68087	4.61031	2.13176	6.48041
					1.43401		0.530854	0.716316	1.68987	4.6313	2.15949	6.48283
					1.49862		0.534925	0.728128	1.70517	4.63349	2.16533	6.49017
					1.50543		0.536742	0.729484	1.72283	4.74715	2.16573	6.55201
					1.52071		0.537447	0.729637	1.73273	4.84348	2.1715	6.71688
					1.52552		0.54278	0.730063	1.74254	4.84753	2.20393	6.93818
					1.55967		0.550525	0.73468	1.74903	4.88378	2.21768	6.95013
					1.56132		0.55458	0.74952	1.84454	4.90423	2.22005	6.96104
					1.56146		0.581542	0.767401	1.88713	4.94565	2.23	6.98876
					1.58682		0.590397	0.783904	1.89522	5.06313	2.23126	7.10466
					1.59127		0.595167	0.786109	1.8969	5.06966	2.23601	7.15333
					1.59224		0.605712	0.794765	1.89808	5.06988	2.25142	7.23397
					1.60264		0.607333	0.806584	1.92582	5.29337	2.25268	7.27567
					1.60348		0.609217	0.810617	1.93272	5.29507	2.26335	7.2901
					1.61101		0.615056	0.811978	1.96568	5.39773	2.26915	7.59298
					1.62639		0.615143	0.824843	1.97616	5.43837	2.28728	7.96446
					1.62722		0.625405	0.85398	1.98077	5.46452	2.29515	7.97441
					1.628		0.627333	0.856861	1.993	5.50039	2.32275	7.99155
					1.66549		0.640031	0.861672	1.99879	5.5088	2.34091	8.14756
					1.69486		0.645397	0.871506	2.03734	5.58667	2.36375	8.37673
					1.72449		0.650476	0.873748	2.04114	5.73717	2.36495	8.84645
					1.72456		0.656983	0.894422	2.04833	5.90668	2.38742	8.95017
					1.73855		0.657613	0.894886	2.04969	5.9978	2.46124	9.02724
					1.74353		0.658076	0.900867	2.0507	6.11386	2.47116	9.21488
					1.75886		0.661554	0.912901	2.10226	6.1842	2.51039	9.26258
					1.79956		0.663376	0.918948	2.1337	6.35009	2.51071	9.64916
					1.8117		0.684299	0.922247	2.16019	6.42812	2.53217	10.6574
					1.81588		0.686157	0.927055	2.16228	6.47397	2.54515	12.1138
					1.84545		0.688302	0.935882	2.1642	6.47513	2.55425	12.9976
					1.8555		0.698531	0.937776	2.16704	6.47852	2.58015	15.2524
					1.85641		0.70757	0.939881	2.20103	6.49228	2.5909	20.5624
					1.85908		0.720267	0.941128	2.20327	6.50965	2.6345
					1.86805		0.720333	0.944778	2.21598	6.62089	2.65459
					1.92186		0.732161	0.95061	2.23567	6.90662	2.65732
					1.92273		0.742822	0.954001	2.31114	7.04407	2.66064
					1.92709		0.747884	0.967848	2.32346	7.07241	2.66096
					1.94836		0.759487	0.986266	2.33191	7.1291	2.67329
					1.961		0.771863	0.998585	2.36379	7.14635	2.70727
					1.96869		0.772059	1.01256	2.39676	7.15273	2.70736
					1.97607		0.775118	1.01426	2.40975	7.17638	2.73755
					1.97846		0.778839	1.0299	2.41321	7.23999	2.74464
					1.98607		0.784874	1.04835	2.41493	7.25503	2.75967
					1.98783		0.790626	1.05161	2.48662	7.34651	2.77291
					2.01137		0.794102	1.06517	2.50968	7.35599	2.77445
					2.02987		0.795214	1.06637	2.51224	7.42294	2.78648
					2.03188		0.821162	1.07818	2.54869	7.66202	2.80946
					2.03857		0.823518	1.08252	2.5885	7.74702	2.81423
					2.09042		0.823974	1.08454	2.59182	7.76862	2.83541
					2.10694		0.827064	1.1305	2.60285	7.81758	2.83937
					2.11543		0.830149	1.13681	2.64743	7.86328	2.84443
					2.12743		0.831706	1.1423	2.68984	7.95533	2.85342
					2.14831		0.835729	1.15701	2.7687	8.29368	2.85674
					2.15714		0.836722	1.16934	2.77254	8.64232	2.86689
					2.1624		0.843287	1.18306	2.77346	8.70214	2.89902
					2.178		0.854343	1.18937	2.79466	9.25799	2.89957
					2.19316		0.858983	1.19907	2.80467	9.33528	2.97983
					2.2395		0.864252	1.21181	2.81523	10.0145	3.05192
					2.24892		0.869112	1.22821	2.85613	10.0376	3.0759
					2.27452		0.879094	1.22835	2.90582	10.654	3.1727
					2.29173		0.887124	1.30482	2.92664	11.8406	3.22478
					2.2943		0.889137	1.33503	2.93375	12.2532	3.32989
					2.29537		0.900721	1.3365	2.95489	12.9495	3.38821
					2.31788		0.9031	1.36339	3.00153	13.1436	3.43316
					2.32053		0.92464	1.36419	3.00689	13.6241	3.44344
					2.32359		0.934483	1.36662	3.04361	15.016	3.46598
					2.33076		0.938902	1.38048	3.05899		3.4727
					2.33269		0.943855	1.38597	3.1006		3.49085
					2.38319		0.95917	1.38607	3.12774		3.50531
					2.39709		0.965851	1.41917	3.26697		3.57776
					2.4293		0.975915	1.42659	3.26748		3.61179
					2.45156		0.979017	1.43298	3.27926		3.61183
					2.47059		0.982319	1.44297	3.29021		3.62673
					2.57478		0.996936	1.46374	3.35137		3.62786
					2.60032		1.00401	1.46375	3.53329		3.65116
					2.61433		1.01352	1.46681	3.5584		3.67254
					2.65023		1.01996	1.47543	3.58064		3.6821
					2.65794		1.02227	1.48322	3.78367		3.73646
					2.68238		1.02441	1.48719	3.85612		3.74923
					2.69628		1.02707	1.52466	3.8637		3.75181
					2.72		1.03271	1.53201	3.89152		3.91383
					2.76906		1.03276	1.53916	3.92499		4.07017
					2.77591		1.04537	1.55345	3.94876		4.09077
					2.78675		1.06126	1.5619	3.97662		4.15237
					2.79945		1.08649	1.56907	4.0292		4.18918
					2.80745		1.08771	1.57941	4.08443		4.2039
					2.83336		1.12338	1.58465	4.16643		4.24293
					2.83841		1.12943	1.58492	4.20834		4.25092
					2.84182		1.14268	1.59264	4.24333		4.29126
					2.85388		1.15068	1.59763	4.24437		4.29568
					2.89589		1.16145	1.61489	4.28522		4.32717
					2.89966		1.16431	1.63109	4.28999		4.34663
					2.90761		1.16652	1.67046	4.3288		4.35661
					2.92319		1.16657	1.6766	4.34868		4.37882
					2.95612		1.17117	1.68091	4.35324		4.42161
					2.9804		1.17496	1.68238	4.3959		4.44576
					2.98642		1.18258	1.69942	4.42885		4.57204
					3.02189		1.18622	1.70909	4.44976		4.68575
					3.10489		1.1916	1.73186	4.46949		4.7059
					3.13504		1.19224	1.75069	4.54192		4.75989
					3.15713		1.22851	1.77265	4.7571		4.77401
					3.16624		1.23622	1.79291	4.80825		4.7805
					3.20946		1.24753	1.79383	4.91125		4.80126
					3.23131		1.2498	1.79689	4.93591		4.90832
					3.28102		1.25706	1.79692	5.04252		4.9692
					3.32091		1.26626	1.81031	5.12156		5.14217
					3.32756		1.29926	1.83602	5.14506		5.15659
					3.36671		1.30636	1.86684	5.27442		5.17296
					3.39513		1.33797	1.88015	5.35766		5.23897
					3.4046		1.34405	1.93042	5.58424		5.24305
					3.41539		1.34877	1.93745	5.62471		5.27434
					3.42262		1.35368	1.94315	5.65143		5.31048
					3.42785		1.35966	1.95182	5.74165		5.33725
					3.47632		1.36575	1.97409	5.93644		5.54978
					3.496		1.36734	2.02296	5.95104		5.81973
					3.51114		1.37323	2.02732	6.06043		5.82734
					3.51353		1.38308	2.07121	6.11701		5.9107
					3.56917		1.41655	2.07289	6.46581		5.91909
					3.57303		1.4171	2.08342	6.51479		6.00232
					3.60794		1.43063	2.08469	6.59695		6.06247
					3.67616		1.43132	2.09193	6.72849		6.13191
					3.69372		1.4441	2.11185	7.03599		6.14353
					3.69786		1.45517	2.11905	7.20056		6.1961
					3.76046		1.46622	2.14356	7.69084		6.34093
					3.78748		1.47652	2.14422	7.82186		6.47109
					3.8063		1.49684	2.17121	7.87945		6.50737
					3.82222		1.52821	2.18348	8.0477		6.56828
					3.85439		1.54177	2.18846	8.71124		6.62458
					3.86457		1.58466	2.19068	8.74166		6.6308
					3.87013		1.6059	2.21748	8.77203		6.70452
					3.9177		1.60614	2.25575	10.328		6.79876
					3.92566		1.62512	2.30651	10.3626		6.80909
					3.93758		1.63219	2.33548	10.4568		6.84003
					3.94136		1.65609	2.36099	11.93		6.88361
					3.98783		1.67906	2.37066	12.2866		7.00242
					3.99571		1.68394	2.38758	12.646		7.02896
					4.04358		1.69152	2.41091			7.20438
					4.04674		1.70165	2.42195			7.25784
					4.09309		1.70655	2.42293			7.30388
					4.11085		1.71578	2.46827			7.32976
					4.18799		1.72916	2.5244			7.40847
					4.24203		1.73586	2.52638			7.49437
					4.29998		1.80601	2.53558			7.53127
					4.31818		1.8124	2.54647			7.73097
					4.38538		1.81969	2.58424			7.95146
					4.39893		1.85995	2.59978			7.96148
					4.42784		1.89372	2.60041			8.02444
					4.47197		1.89849	2.62161			8.07771
					4.49013		1.93581	2.62811			8.17469
					4.49013		1.97203	2.63982			8.21467
					4.51526		2.00436	2.67729			8.25879
					4.52506		2.02758	2.69054			8.36986
					4.62098		2.06167	2.69687			8.54826
					4.65349		2.07689	2.70122			8.9237
					4.6833		2.07828	2.73272			9.03184
					4.70048		2.10486	2.73847			9.13031
					4.71984		2.10543	2.75428			9.16874
					4.73542		2.1148	2.79175			9.2981
					4.74293		2.13633	2.81237			9.60018
					4.75107		2.1634	2.82386			9.60464
					4.82358		2.17826	2.87407			9.61631
					4.8569		2.19344	2.87598			10.0636
					4.88241		2.19928	2.88182			10.267
					4.88568		2.20599	2.88299			11.0415
					5.14024		2.20635	2.89349			11.5466
					5.19227		2.20653	2.98623			12.0316
					5.19343		2.24976	2.98715			12.9019
					5.20086		2.25334	2.99298
					5.24234		2.27789	3.00014
					5.36655		2.28135	3.00026
					5.42338		2.31404	3.03295
					5.4312		2.31891	3.05326
					5.51831		2.34156	3.07157
					5.52092		2.35682	3.07776
					5.62652		2.36535	3.10675
					5.62865		2.37243	3.12194
					5.64143		2.37929	3.12897
					5.65364		2.38652	3.17174
					5.76188		2.40028	3.21302
					5.88034		2.40226	3.31636
					6.10599		2.40491	3.35655
					6.10811		2.4083	3.39154
					6.41735		2.40837	3.41623
					6.53552		2.46235	3.47861
					6.56495		2.50605	3.4857
					6.63731		2.51015	3.53784
					6.65381		2.51867	3.55831
					6.77677		2.51905	3.58941
					6.81059		2.53548	3.60161
					6.96702		2.53882	3.60999
					7.39531		2.54081	3.62664
					7.72768		2.54186	3.63534
					7.98198		2.55088	3.64219
					8.01151		2.59528	3.64921
					8.47817		2.59695	3.65569
					10.0477		2.62971	3.66669
					10.1162		2.64162	3.68017
					10.8984		2.68686	3.73983
					11.088		2.71175	3.74171
					16.5238		2.73027	3.75836
							2.74519	3.76338
							2.78184	3.76406
							2.78628	3.77915
							2.79764	3.78367
							2.86351	3.7905
							2.86426	3.79639
							2.9293	3.85741
							2.93006	3.8933
							2.97443	3.90453
							3.00364	3.9286
							3.00575	3.9915
							3.0115	3.99333
							3.04581	4.0052
							3.06584	4.03808
							3.0852	4.0389
							3.10948	4.04447
							3.11385	4.05042
							3.12777	4.11701
							3.14532	4.20193
							3.217	4.23453
							3.21919	4.27828
							3.22515	4.35986
							3.22801	4.36598
							3.25054	4.39079
							3.30541	4.40525
							3.30713	4.4119
							3.31031	4.54135
							3.31954	4.55596
							3.33448	4.64062
							3.37114	4.65999
							3.39172	4.73203
							3.44223	4.75595
							3.53559	4.80123
							3.57184	4.82971
							3.58865	4.85247
							3.60302	4.9533
							3.61765	5.0259
							3.63446	5.03246
							3.66584	5.19113
							3.68453	5.39398
							3.7044	5.41526
							3.70777	5.64981
							3.72963	5.74179
							3.73025	5.81511
							3.79563	5.81664
							3.80954	5.88651
							3.82498	5.95495
							3.93054	6.15241
							3.9422	6.28675
							4.00987	6.34678
							4.01929	6.36286
							4.03194	6.76921
							4.04193	6.98284
							4.07053	7.17231
							4.14375	7.28725
							4.20641	7.30136
							4.22135	7.60232
							4.30778	7.73121
							4.32747	7.75772
							4.35875	7.77347
							4.38237	7.8464
							4.42687	8.14613
							4.46938	8.18517
							4.50756	8.31316
							4.53941	8.54186
							4.55045	8.68765
							4.55967	8.81498
							4.62936	9.46489
							4.66442	10.5479
							4.81263	10.6914
							4.82002	11.446
							4.83886	12.7232
							4.89271	13.1562
							4.97601	13.5659
							4.994	15.4106
							5.04043	15.8346
							5.04719	19.0534
							5.18176
							5.41284
							5.41443
							5.46256
							5.46769
							5.50023
							5.55032
							5.56011
							5.56233
							5.5909
							5.61188
							5.70419
							5.74573
							5.80559
							5.86461
							5.87354
							5.93824
							6.02499
							6.07453
							6.1202
							6.17094
							6.17372
							6.31047
							6.33367
							6.34552
							6.57155
							6.61206
							6.63992
							6.69965
							6.74217
							6.74782
							7.84298
							8.10226
							8.2838
							8.30533
							8.31858
							8.56907
							8.61296
							9.29216
							9.47384
							9.5022
							9.99257
							10.1445
							10.462
							10.5943
							10.9645
							11.2623
							12.6446
							12.6836
							12.9443
							13.5191
